# Supplementary material for: Altered Functional Specialization and Interhemispheric Coordination in Rhegmatogenous Retinal Detachment: Associations With Gene Expression, Neurotransmitter Receptor Distribution, and SVM–SHAP Classification: A Multimodal Neuroimaging–Transcriptomics Study Integrating Functional Metrics and Interpretable Machine Learning
Source: CNS Neurosci Ther. 2026 Jan 7;32(1):e70678. doi: 10.1002/cns.70678 (PMC12775831; doi:10.1002/cns.70678)
Supplement: Supplementary file 3 — Table S2:(A) Genes and PLS1+ weights from the PLS correlation between AI t‐map and gene expression. (B) Genes and PLS1− weights from the PLS correlation between AI t‐map and gene expression. (C) Genes and PLS1+ weights from the PLS correlation between CFH t‐map and gene expression. (D) Genes and PLS1− weights from the PLS correlation between CFH t‐map and gene expression. [file CNS-32-e70678-s003.xlsx]

## Sheet: AI_PLS1+
Table S2A. Genes and PLS1+ weights from the PLS correlation between AI t-map and gene expression
Gene Name	Gene location (ID)	Gene weight value(z-value)
OLFM1	9150	4.52343
SYP	13046	4.35051
SH2D3C	11908	4.31482
PNMA2	10037	4.29193
IGSF21	6007	4.28782
MAN1C1	7594	4.28017
BASP1	1176	4.25721
CREG2	2875	4.25391
CHRM3	2441	4.22733
TMEM155	13581	4.22149
SV2B	12998	4.19812
SLC4A10	12246	4.18283
DLGAP1-AS4	3436	4.17997
SRGAP3	12729	4.13957
CHRM2	2440	4.13394
STX1A	12928	4.11801
AGBL4	332	4.11307
SH3GL2	11923	4.09107
MOAP1	8060	4.08444
PDZRN3	9627	4.06713
PHF24	9736	4.06703
PHKG2	9747	4.0647
CCKBR	2009	4.06407
RFTN1	11035	4.06402
CCK	2008	4.05498
ACOT4	134	4.04507
LRRC8B	7433	4.03881
LOC440300	7268	4.03716
MPND	8111	4.03517
PPP3CB	10265	4.02249
BEX5	1267	4.01261
HK1	5677	3.99603
FGF12	4550	3.98843
C3orf80	1618	3.97218
SLC4A1AP	12248	3.97001
RHEBL1	11089	3.96738
NANOS3	8500	3.96648
ENC1	3955	3.96279
PIP5K1C	9844	3.96187
MPPED1	8119	3.95225
PNMA1	10036	3.94783
YPEL5	14878	3.93814
ENSA	3981	3.93435
MEF2C	7831	3.92683
CLTC	2590	3.92401
MED31	7823	3.92192
GPRASP1	5266	3.91277
C16orf91	1486	3.91032
SLITRK1	12320	3.89318
PRKAR1B	10347	3.88615
DNM1P35	3533	3.88477
FBXW7	4506	3.88363
NRIP1	8971	3.87827
NRBP1	8959	3.87601
KCNV1	6414	3.87483
LZTFL1	7529	3.87276
TMEM183A	13612	3.87234
MFSD4A	7911	3.86789
SPRED2	12678	3.86599
RPRD1A	11365	3.8637
DNM1L	3532	3.86003
PSMG3	10524	3.8591
OXR1	9296	3.85849
LMO4	7094	3.84532
WIPI2	14777	3.84285
RAB15	10700	3.83983
EMC3	3924	3.83879
RASA2	10848	3.83431
SEH1L	11741	3.8302
GUCA1B	5402	3.8274
HTR2A	5874	3.81696
FAXC	4439	3.81329
GDAP1L1	4936	3.81286
GNG3	5119	3.81019
SLC30A3	12165	3.80954
KCNT2	6413	3.80953
CLSTN1	2585	3.80589
FAM81A	4380	3.80538
UNC5A	14418	3.8047
CLTA	2588	3.80287
VSNL1	14647	3.80022
NPM2	8913	3.79663
DNM1P50	3535	3.79647
KIAA1522	6500	3.79252
KLHDC3	6580	3.78898
YPEL3	14876	3.78776
BASP1-AS1	1177	3.78734
CSRNP2	2959	3.78591
SHOC2	11956	3.78456
LINGO1	7060	3.78014
RTN1	11484	3.77867
ARNTL2	858	3.77628
NGRN	8748	3.77491
EHD3	3813	3.76623
GPR22	5245	3.76601
DUSP3	3669	3.7519
UBE2K	14311	3.75176
JAZF1	6274	3.74853
PPIA	10175	3.74498
C12orf43	1454	3.74385
HS3ST2	5812	3.74365
SLC25A44	12122	3.74274
PAFAH1B1	9342	3.74207
FHL2	4577	3.7386
CASQ1	1854	3.72925
R3HDM1	10686	3.72218
RBFOX2	10894	3.71744
STXBP5	12940	3.71658
PNMA6A	10040	3.71495
RAB6B	10744	3.70837
NTRK2	9030	3.70385
RAD23B	10776	3.70358
CAB39L	1701	3.70234
PFN2	9686	3.69698
LRRC14	7386	3.69002
SLC39A10	12215	3.68363
SEPT8	11799	3.68146
SERINC3	11807	3.68121
SATB2	11592	3.6771
GRK2	5320	3.67614
PPP1R14C	10221	3.67217
GPR162	5234	3.66777
DCAF6	3190	3.66743
AHSG	368	3.66377
RPRM	11368	3.66304
NBEA	8534	3.65891
LRRC75A	7429	3.65614
EXTL1	4157	3.65547
PPFIA3	10170	3.65466
KNSTRN	6644	3.65276
TGFBR3L	13360	3.64588
LOC100126784	7105	3.64402
PP12613	10153	3.63466
PRKCE	10353	3.63457
C1orf216	1548	3.63391
FAM3C	4353	3.63096
PFKP	9683	3.62911
FAM234B	4343	3.62799
ZNF697	15467	3.62512
KIAA1549	6501	3.62458
FAM131A	4236	3.62356
DENND3	3308	3.62325
RTN4RL1	11490	3.62288
RFPL1S	11030	3.61516
ADCY2	245	3.61169
TRAK1	13936	3.61103
SLC41A3	12231	3.61024
RTN4R	11489	3.60903
KCNH7	6367	3.60225
OR14I1	9188	3.59545
PPME1	10207	3.59175
FLOT1	4631	3.58955
YWHAG	14888	3.58938
TMEM70	13718	3.58696
TMEM132B	13559	3.58548
LOC644189	7291	3.58182
SPATS2	12619	3.58008
TUBA3C	14199	3.57838
KRT14	6666	3.57641
IARS	5901	3.57114
TOLLIP	13828	3.56976
ATCAY	957	3.56673
DNM1	3531	3.5659
ATXN7L3	1091	3.56509
DOC2A	3546	3.56178
IFT57	5977	3.56088
GNB1L	5108	3.55722
VTA1	14654	3.5517
HSPB3	5860	3.55044
VDAC3	14574	3.54835
NICN1	8757	3.54813
SERPINF1	11821	3.54669
FAM163B	4266	3.54382
MON1A	8077	3.53985
CTSB	3008	3.53872
PGBD5	9699	3.53815
EXT1	4155	3.5372
LINC01963	7043	3.53351
VIP	14587	3.5332
GLT1D1	5070	3.53193
RNF175	11210	3.53172
MANBAL	7601	3.52613
ETS2	4112	3.5258
KRT17	6668	3.52431
CAMSAP3	1784	3.52311
CSPG4P1Y	2955	3.51826
ATP6V1G2	1062	3.50882
SLC35A1	12175	3.50821
CNN1	2633	3.50683
RNF41	11240	3.50439
HPRT1	5792	3.50166
PSMG1	10522	3.50107
ZYG11B	15630	3.49633
TTC19	14143	3.49397
MAEL	7549	3.49272
AP2M1	649	3.48948
RASL11B	10869	3.48899
TBR1	13215	3.48742
AKT3	420	3.4855
KRAS	6654	3.48211
ATG5	983	3.48133
TWF2	14235	3.48088
SLITRK4	12323	3.47729
MAPK8	7662	3.47591
KIFAP3	6546	3.47582
AP2S1	650	3.47535
RXFP1	11517	3.47525
RAPGEF2	10830	3.47411
NELL2	8686	3.46497
PITPNB	9853	3.46265
KIAA1549L	6502	3.46149
FLJ33534	4623	3.46099
PTEN	10548	3.45825
TNFAIP8L1	13774	3.45617
CACNB1	1726	3.45441
RNF24	11232	3.45212
KHDRBS3	6466	3.4518
GFOD2	4967	3.45065
SMS	12415	3.44937
MIR22HG	7990	3.44506
BTBD10	1389	3.44492
KLF10	6562	3.43915
SNAP25	12429	3.43762
POP7	10136	3.436
COMMD7	2744	3.43584
THEMIS	13390	3.43257
RNF11	11176	3.43244
TBC1D25	13182	3.43127
LOC105376360	7216	3.43022
BAIAP2L2	1167	3.42576
CHN1	2427	3.42544
FAM92A	4398	3.42368
ARF5	732	3.42348
ZNF25	15173	3.42263
SEZ6L2	11853	3.42064
GSTA4	5355	3.41977
TIMM17A	13432	3.4161
ARFIP2	741	3.41522
FAM19A1	4303	3.41516
MADD	7547	3.41504
MCHR1	7752	3.41209
TMUB2	13763	3.41164
RIC3	11111	3.4094
LY86-AS1	7500	3.40788
PPP2R5E	10263	3.40764
AMPH	509	3.40515
ABCA3	31	3.40471
LINC00672	6964	3.40152
ARHGEF7	802	3.39717
SLCO2A1	12306	3.39447
HTR5A	5879	3.39092
PNMA5	10039	3.38934
ATF2	960	3.3879
GPR150	5226	3.38251
WSB2	14800	3.38025
FSD1	4743	3.37974
GOT1	5169	3.37944
DCP2	3211	3.37904
PTPA	10576	3.37415
NUMB	9070	3.36859
RASD1	10854	3.36782
SOBP	12527	3.36549
CADM3	1743	3.36355
CDKN3	2232	3.36297
CERS6	2333	3.36211
VPS9D1	14638	3.36076
KIF3A	6536	3.36061
TCEA2	13233	3.36057
PPARG	10159	3.35936
GDA	4934	3.35822
OSBPL10	9250	3.35808
RSPO2	11463	3.35575
C9orf40	1680	3.35574
TMEM160	13584	3.35345
CLOCK	2576	3.35199
CDH22	2177	3.3514
CCNL2	2042	3.35139
ATP6V0C	1048	3.34997
TPI1	13885	3.34928
ENO2	3967	3.34737
PDK1	9598	3.34622
45727	7681	3.34474
NRXN3	8985	3.34285
MTMR9	8320	3.34191
SNU13	12493	3.34191
NPPA	8916	3.34029
SDK1	11703	3.3398
MTX2	8337	3.33972
PNMA8B	10043	3.33744
ANKRD46	592	3.33587
LARP1B	6787	3.33568
MIR7-3HG	7996	3.3356
TTC9B	14171	3.33524
ST8SIA5	12826	3.32765
SIRPA	11991	3.32754
MLIP	8025	3.32164
PAK1	9352	3.32074
KCNMA1	6395	3.31958
C2CD5	1586	3.31903
DPP10	3587	3.31875
GAST	4901	3.31692
DLGAP1	3435	3.31552
EFHD2	3784	3.31134
PLD3	9925	3.30448
SELENOH	11746	3.30256
CBLN2	1875	3.2988
RTF1	11475	3.29595
ATRNL1	1080	3.29496
BABAM1	1150	3.29131
TERF2	13311	3.29078
MPC2	8098	3.28895
PRPF8	10410	3.28839
DPP10-AS1	3588	3.28831
SMYD2	12421	3.28777
PSMD11	10505	3.28257
PRSS1	10449	3.27758
COL24A1	2708	3.27556
SLC26A4	12138	3.27445
CAPNS1	1803	3.27417
KIF3C	6538	3.27236
PRSS3	10455	3.27175
AMIGO1	497	3.27121
CHRD	2437	3.27082
CDK5	2208	3.27024
NUDCD1	9043	3.26883
FAM173A	4277	3.26822
STAMBPL1	12838	3.26716
TOMM40L	13837	3.26676
TUBA1B	14197	3.26425
PNMA3	10038	3.2638
TPI1P2	13886	3.26302
OPCML	9168	3.261
KCNIP3	6371	3.26076
STK24	12877	3.258
CNRIP1	2659	3.25774
DDX1	3248	3.2568
ATXN7L3B	1092	3.25329
NDFIP2	8588	3.25231
TRMT10C	14034	3.24756
RHBDL1	11083	3.24711
PRKAG2-AS1	10345	3.24403
SCO2	11663	3.24393
KLHDC2	6579	3.24248
MDH2	7784	3.24226
PINK1	9832	3.24225
PCDHAC2	9473	3.24059
HCN1	5498	3.23907
GSK3B	5347	3.23539
OSCAR	9259	3.23481
NAP1L2	8504	3.23444
CCDC124	1913	3.2336
RNF187	11215	3.23334
RAB3GAP1	10730	3.23177
STMN1	12891	3.23137
AP3B2	652	3.2265
RSL1D1	11456	3.22464
BEX2	1264	3.22339
SPDEF	12624	3.21994
BRPF3	1375	3.21956
LRFN2	7360	3.21535
AUNIP	1094	3.2108
ALDOA	443	3.20836
SULT4A1	12965	3.20835
COL12A1	2699	3.20565
A1BG-AS1	2	3.20425
LINC02361	7055	3.20364
NMNAT2	8832	3.20303
METAP1	7858	3.20139
CUX2	3041	3.20018
LINC00622	6954	3.19951
NUAK1	9034	3.1989
SLC26A4-AS1	12139	3.19869
FIBP	4584	3.19771
KCNC2	6350	3.19589
TSPAN17	14105	3.195
TMEM132D	13561	3.19148
LRRC73	7428	3.19117
DSTN	3634	3.19074
SYT1	13050	3.18849
LINC01106	6997	3.18749
SNCB	12441	3.18561
C16orf45	1478	3.18503
MAP3K12	7626	3.18496
RASL10A	10866	3.18231
CUL1	3030	3.18065
CLSTN3	2587	3.17791
PIP4K2C	9839	3.17775
FLOT2	4632	3.17722
ATP6V1A	1054	3.17516
MAPK13	7655	3.17232
COA7	2682	3.17214
ST3GAL1	12804	3.17174
MSL3	8252	3.17036
OXSM	9297	3.17009
UQCRH	14449	3.16794
LRRC47	7413	3.16511
UNC79	14423	3.16348
CBLN4	1876	3.16173
SLC17A7	12051	3.16005
ZC3H15	14956	3.15783
TSPYL1	14121	3.15483
CASC1	1832	3.15307
RTN4RL2	11491	3.15278
KCNS2	6410	3.15009
EID2	3819	3.1476
B3GALT2	1119	3.14673
EGFL7	3800	3.14045
HS6ST1	5816	3.1399
ADCK5	242	3.13768
GABARAPL1	4816	3.13716
KCNN1	6399	3.13652
FBXO34	4485	3.13577
HRK	5808	3.13569
STEAP1	12862	3.13519
TMEM178B	13606	3.13471
SMAP2	12345	3.13452
MYOM2	8437	3.13294
ARHGDIG	780	3.13158
NLRP3	8817	3.12921
NRXN1	8983	3.12538
VIPR1	14589	3.12516
ACYP1	195	3.12204
CHD5	2397	3.11882
BEX3	1265	3.11841
ATP6V1F	1060	3.11825
NWD2	9100	3.11651
MARS	7698	3.11436
POLR3F	10113	3.11204
DNAJB6	3488	3.11191
FMN1	4645	3.10998
HRH1	5804	3.10783
CD163L1	2078	3.10405
RNF19A	11216	3.10322
HSF2	5839	3.10277
NRSN2	8982	3.10159
PORCN	10140	3.10131
CDH13	2171	3.09957
DEDD2	3288	3.09843
UGCG	14388	3.0961
C11orf68	1441	3.09473
UBE2Q2L	14322	3.09191
EIF1AD	3823	3.0917
RPH3A	11291	3.09051
CNIH3	2628	3.09017
MLXIPL	8037	3.08986
FBXO40	4489	3.08967
TUBG2	14217	3.0881
PNMA6E	10041	3.08724
FCRLB	4520	3.08585
VPS33B	14619	3.08543
CUL3	3032	3.0849
TYRO3	14263	3.08436
PKDCC	9868	3.08361
ZNF425	15271	3.0814
RPL7L1	11352	3.08069
SYTL2	13066	3.07814
TMEM177	13604	3.07777
IER5	5935	3.07753
PITRM1	9857	3.07707
TBCC	13200	3.0759
KCNS1	6409	3.07524
DCTN3	3218	3.0747
POLR2H	10102	3.07432
EMX1	3950	3.07424
TAGLN3	13116	3.07394
ASNA1	930	3.07365
ELOC	3905	3.07295
PWP1	10643	3.07275
ZNHIT3	15584	3.06982
CDCA5	2164	3.069
ATP6V1C1	1056	3.06657
TNNT2	13808	3.06591
CCDC113	1905	3.06148
VPS25	14613	3.06028
DYNC1I1	3686	3.05999
MDGA2	7781	3.0598
ATP6V0CP3	1049	3.05906
TIMM23	13436	3.05857
SCG3	11635	3.05725
ALDH1L2	433	3.05685
CCT2	2060	3.0568

## Sheet: AI_PLS1-
Table S2B. Genes and PLS1- weights from the PLS correlation between AI t-map and gene expression
Gene Name	Gene location (ID)	Gene weight value(z-value)
STXBP4	12939	-3.05333
SYNRG	13045	-3.0569
CFAP53	2348	-3.05819
AGO3	343	-3.05977
ASPH	935	-3.0606
ZNF532	15343	-3.0673
SLC25A51	12129	-3.07079
TET2	13320	-3.07205
PEAK1	9630	-3.07313
SPAG16	12592	-3.07595
KIAA1958	6510	-3.07674
HLCS	5704	-3.07849
ATP5S	1040	-3.0793
COLEC12	2733	-3.08042
HLA-E	5697	-3.08284
MCMBP	7765	-3.0855
SALL2	11555	-3.08886
XAF1	14814	-3.09078
TTF2	14174	-3.09091
DFFA	3331	-3.09306
SDS	11707	-3.09497
CTSO	3015	-3.09531
IWS1	6254	-3.09616
KMT2C	6635	-3.09925
RGS8	11075	-3.09983
HDAC1	5506	-3.10015
NEO1	8691	-3.10092
NTN1	9023	-3.10244
FGL2	4572	-3.10346
EPHX2	4022	-3.10382
NT5C2	9010	-3.10816
STX18	12925	-3.11341
WWTR1	14812	-3.11707
ASXL2	947	-3.11817
NCKAP5	8566	-3.11842
TCEA1	13232	-3.12359
SPARC	12599	-3.12392
VEZF1	14579	-3.12437
GPSM2	5274	-3.12465
TEP1	13308	-3.12938
LYAR	7503	-3.13515
MXRA8	8367	-3.13676
COPB1	2752	-3.13685
SUCLG2	12949	-3.13745
LIFR-AS1	6895	-3.14354
FN1	4653	-3.14355
SNX19	12505	-3.14606
NCBP3	8557	-3.14648
GMNN	5088	-3.14675
ZNF93	15579	-3.14818
ABCA1	27	-3.1498
STAG2	12830	-3.15112
UBE2R2	14325	-3.15117
RSPO4	11465	-3.15161
FOXN2	4699	-3.16324
THAP9	13381	-3.16399
TJP1	13456	-3.16403
CD226	2085	-3.16547
SP1	12576	-3.1668
NEMP2	8689	-3.16872
PDE6B	9572	-3.17464
ERBIN	4044	-3.17831
YBX1	14853	-3.18162
EPAS1	3993	-3.18275
GRB10	5290	-3.18499
SNX5	12521	-3.18581
ALMS1	470	-3.18591
ZFHX3	15023	-3.18654
APH1B	682	-3.18728
CLCC1	2517	-3.19185
AGER	334	-3.19199
HERC5	5563	-3.19285
METTL8	7884	-3.19366
SLMAP	12327	-3.19726
APPL2	708	-3.20007
ZNF217	15152	-3.2025
MAML2	7586	-3.20337
PGM3	9708	-3.20425
ELK3	3890	-3.20652
SS18	12766	-3.20677
COL1A2	2704	-3.20678
FARP2	4425	-3.20716
IFI44	5945	-3.20747
KIAA2026	6512	-3.20909
CTPS2	3001	-3.21019
HADHB	5453	-3.21036
ZNF599	15400	-3.212
DHFR2	3357	-3.21279
KLHL13	6589	-3.21977
GDF11	4940	-3.22413
OSBPL9	9258	-3.22573
SLF2	12311	-3.23514
GABPA	4821	-3.23591
CPT2	2845	-3.23691
SERPINH1	11823	-3.23799
POC5	10063	-3.23878
DTX3L	3647	-3.23947
KDM5A	6451	-3.24125
SLC35A5	12179	-3.24213
UACA	14273	-3.24468
ABCG1	57	-3.24972
IFT88	5980	-3.25059
CA12	1689	-3.25859
ZNF708	15478	-3.26166
G3BP1	4806	-3.2618
LRRC1	7384	-3.26275
ZNF710	15481	-3.26577
TRMT13	14038	-3.27116
TOB1	13822	-3.2769
LRP4	7377	-3.2806
GABPB2	4825	-3.2833
WWC3	14808	-3.28829
ZNF100	15098	-3.28985
RCAN3	10952	-3.29726
C12orf66	1461	-3.30038
ADAM10	201	-3.31713
ODR4	9137	-3.3175
SNX29	12513	-3.31919
ANP32D	621	-3.32445
TMED7	13525	-3.33012
AMER2	493	-3.33193
DHX40	3386	-3.33728
H2AFV	5433	-3.33872
CREB3L2	2866	-3.33903
STYX	12944	-3.34646
PICALM	9781	-3.34674
NOL8	8856	-3.35094
NAGLU	8490	-3.35102
ANKFY1	540	-3.35444
EGFR	3801	-3.35551
SEC11A	11710	-3.35633
PDE9A	9580	-3.35854
ATXN1L	1084	-3.35905
PTMA	10569	-3.36017
MAGT1	7575	-3.362
RDX	10976	-3.36218
ATP10D	998	-3.37361
CNTLN	2662	-3.37506
NALT1	8496	-3.3794
MFNG	7899	-3.37968
FOXO1	4702	-3.39354
LINC01105	6996	-3.39391
EML4	3943	-3.39445
TGFBR2	13358	-3.4
KCTD3	6429	-3.4008
BAZ2B	1184	-3.40787
CD82	2122	-3.41236
MPST	8122	-3.41324
CARD8	1818	-3.42191
CYP2J2	3107	-3.42543
SASH1	11588	-3.4258
CCNK	2040	-3.428
SLC35F5	12194	-3.43136
ZNF841	15564	-3.43216
C11orf54	1438	-3.44046
MEGF10	7836	-3.44415
UBIAD1	14338	-3.44638
FAM69C	4371	-3.45128
SUCO	12950	-3.45169
RFC1	11020	-3.4627
ACOX1	138	-3.47168
ZNF518A	15332	-3.47851
EYA1	4160	-3.48229
RTTN	11496	-3.48239
LIFR	6894	-3.48406
SZRD1	13071	-3.48742
AK3	385	-3.48779
BTN2A2	1409	-3.48852
C19orf18	1501	-3.4904
TCIRG1	13262	-3.49315
ZC3H12C	14953	-3.49578
NBPF3	8542	-3.5028
NAIP	8494	-3.50292
ADAM15	203	-3.50364
ZNF462	15298	-3.50655
ERC1	4045	-3.52832
FHL5	4579	-3.5412
TARSL2	13141	-3.54392
SMAD5	12340	-3.54965
ZBTB20	14918	-3.55968
DUS4L	3654	-3.56856
ZNF717	15487	-3.57278
STMP1	12895	-3.57832
RBL2	10898	-3.5799
PHKA1	9744	-3.58179
ETFRF1	4107	-3.5862
TULP3	14226	-3.59643
IKZF2	6018	-3.60205
CARD6	1817	-3.60493
ST6GALNAC3	12815	-3.60994
DIMT1	3399	-3.61273
ZNF107	15101	-3.61733
BBS9	1196	-3.62089
KCNJ10	6373	-3.63032
REST	11006	-3.63283
CXorf38	3066	-3.63444
USP3	14488	-3.63634
MDM4	7788	-3.66757
IRF7	6179	-3.6758
DPH6	3582	-3.68414
CYP7B1	3122	-3.68922
C9orf85	1686	-3.69444
CLIC4	2556	-3.70657
CECR2	2257	-3.72233
ATP11C	1001	-3.7273
SIK3	11979	-3.73112
QTRT2	10683	-3.73256
PARP14	9407	-3.74031
TCF12	13248	-3.7478
SERPINB1	11814	-3.75057
SPATA13	12604	-3.75313
C11orf65	1440	-3.75593
ICE2	5912	-3.75652
URI1	14457	-3.77401
PRTFDC1	10464	-3.80486
ZSWIM6	15620	-3.81739
RIN2	11128	-3.85017
CMTR2	2618	-3.88357
NBEAL1	8535	-3.89327
BNIP2	1325	-3.89573
CRNDE	2895	-3.91066
CHRAC1	2436	-3.95442
ZFHX4	15024	-4.00328
MORC4	8083	-4.03003
GINS3	5017	-4.0484
S100PBP	11539	-4.09945
ASIC1	922	-4.12401
TTLL4	14182	-4.13823
SOS2	12551	-4.22572
FAM114A1	4218	-4.23321

## Sheet: CFH_PLS1+
Table S2C. Genes and PLS1+ weights from the PLS correlation between CFH t-map and gene expression
Gene Name	Gene location (ID)	Gene weight value(z-value)
CASP10	1843	8.94505
RAI14	10793	8.71881
PKP4	9881	8.60465
P4HA1	9318	8.45132
GNAO1	5103	8.35787
AK3	385	8.13003
MACF1	7538	8.06041
ECEL1	3729	7.87505
MAML2	7586	7.7148
TCF12	13248	7.70489
ATP10B	997	7.6422
SUGCT	12953	7.61887
SNX18	12504	7.57881
CA12	1689	7.56647
NFE2L2	8722	7.55869
ZNF462	15298	7.55145
ZHX2	15062	7.52145
APH1B	682	7.51139
SEC11A	11710	7.4819
ANKIB1	543	7.48072
MAP3K1	7623	7.47812
TMED5	13524	7.4445
PARP14	9407	7.42462
PATJ	9423	7.37852
AGPAT5	349	7.3549
SDF2L1	11693	7.34593
RSPO4	11465	7.32223
TMEM167B	13592	7.32071
PRTFDC1	10464	7.31938
TIPARP	13451	7.29254
LINC00886	6972	7.2748
HADHB	5453	7.26174
HMG20B	5712	7.25611
PHKA1	9744	7.22792
GALNT10	4857	7.22228
C12orf60	1459	7.17811
ERLIN2	4073	7.16264
ZFP36L2	15033	7.1437
OR7E156P	9227	7.14356
ZNF701	15472	7.13501
ASPH	935	7.13279
ASF1A	916	7.12901
LINC00467	6938	7.1286
LPIN1	7348	7.11733
SH3BP4	11917	7.11505
SP110	12578	7.09396
DSEL	3630	7.08567
PPARA	10157	7.07659
SERPINB1	11814	7.06632
FAM196A	4299	7.0659
KAT2B	6316	7.06266
PDIA3P1	9593	7.04663
STMP1	12895	7.04484
TOR4A	13858	7.03812
GDF11	4940	7.03536
CXorf38	3066	7.03489
IL13RA1	6026	7.02387
APPL2	708	7.0128
C11orf65	1440	7.00879
MFSD1	7900	6.98311
DDX60L	3283	6.95434
KLHL13	6589	6.94432
GBP3	4915	6.94082
RABGAP1L	10758	6.9316
ZFHX3	15023	6.9095
EPHX2	4022	6.90494
WASF2	14675	6.89384
RAP1B	10821	6.89222
TEAD1	13289	6.8893
MAP7D3	7649	6.87075
PREX2	10326	6.86854
CACFD1	1712	6.861
PRIMA1	10335	6.86014
YBX3P1	14856	6.8601
SINHCAF	11986	6.84553
HEY2	5578	6.83488
NIPSNAP2	8776	6.83139
GPR75	5261	6.79866
NDST1	8597	6.78763
PSPH	10530	6.78682
TTF2	14174	6.77358
SPTSSA	12704	6.75608
BAG3	1159	6.75484
CYBRD1	3084	6.74497
CFLAR	2365	6.7385
SS18	12766	6.73823
LGALS3BP	6866	6.73666
MRVI1	8236	6.72149
FCGR2A	4513	6.71662
PDIA3	9592	6.70368
STK33	12882	6.70049
REST	11006	6.693
MTM1	8308	6.68919
RWDD4	11516	6.68525
PAFAH2	9345	6.678
FAM111A	4216	6.67293
SZRD1	13071	6.67167
EDA	3742	6.64772
EML4	3943	6.63335
FAM189A2	4294	6.62747
SCIN	11645	6.62418
CEPT1	2325	6.59667
TRIM62	14009	6.58934
TRIOBP	14021	6.569
TLR3	13481	6.55351
CARD8	1818	6.55339
TMBIM6	13507	6.55078
HIBCH	5594	6.55068
OSBPL9	9258	6.54978
RMDN1	11153	6.54358
ZNF610	15407	6.53218
YIPF6	14868	6.52766
NOP14	8863	6.52311
YBX3	14855	6.51983
PELI2	9641	6.51537
MCM9	7764	6.51424
ZNF611	15408	6.50283
UBL7-AS1	14343	6.49826
SHTN1	11965	6.49698
SEPT2	11793	6.49538
MSN	8257	6.48878
TXLNA	14240	6.48785
LCE1D	6812	6.48778
EYA1	4160	6.48679
MVB12B	8356	6.47659
CCZ1P-OR7E38P	2073	6.47442
LEPROT	6857	6.47317
LOC101928370	7187	6.46234
SPARC	12599	6.46227
EFNA2	3788	6.45964
PAPOLA	9381	6.45596
PDLIM5	9605	6.44597
MPEG1	8101	6.44555
EPN2	4028	6.44478
CAPN2	1799	6.44191
NUP37	9082	6.44169
RAB2B	10713	6.43185
PTTG1IP	10620	6.41885
NPC2	8897	6.41549
ATPAF1	1074	6.415
SDC2	11685	6.41272
GINS3	5017	6.4127
SPX	12707	6.41251
LONRF3	7333	6.40197
RGS8	11075	6.3883
STXBP3	12938	6.38008
PBLD	9439	6.3796
ASCC3	912	6.37141
RHOA	11092	6.36896
ZNF844	15566	6.36379
SYNRG	13045	6.35546
FGF1	4549	6.3549
AASS	23	6.3528
CTSO	3015	6.3456
ELP4	3916	6.3442
DIRC2	3410	6.3417
ZBTB20	14918	6.33003
UEVLD	14380	6.30356
ATXN1L	1084	6.30111
WWOX	14809	6.28938
TNS1	13818	6.28909
NCKAP5	8566	6.28131
RDX	10976	6.27154
SSR1	12782	6.26877
TAL2	13118	6.26365
EVI2B	4120	6.26364
RAB8A	10748	6.26194
DNAJB11	3481	6.26167
CCDC191	1952	6.25824
CRNDE	2895	6.25627
PIK3C2A	9812	6.25216
KCNE5	6357	6.24688
SULT1C4	12963	6.2216
PRTG	10465	6.22146
SUCLG2	12949	6.22095
CYBA	3082	6.21945
SMARCA5	12349	6.21383
PEX2	9665	6.21094
INTS12	6121	6.20815
STX18	12925	6.20434
TMEM126B	13552	6.20284
ABCD3	51	6.19562
WWTR1	14812	6.19386
FAM114A1	4218	6.18464
CARD6	1817	6.17757
YBX1	14853	6.17386
PBX3	9443	6.17171
DNAJB4	3486	6.17093
TRPS1	14066	6.17001
CAMKMT	1779	6.15937
FOXO1	4702	6.15792
NFATC1	8717	6.15273
UGGT1	14390	6.14695
SERF2	11803	6.14678
NCBP2	8555	6.13754
SLX4IP	12334	6.1368
BCCIP	1210	6.13002
TNFRSF10B	13778	6.12341
STXBP4	12939	6.12067
HEYL	5579	6.11664
CCDC50	1966	6.1077
SSR3	12784	6.10543
LILRP2	6902	6.10152
RIN2	11128	6.10125
ATP10D	998	6.09918
SLC16A1	12037	6.09459
SRGAP1	12726	6.09341
ABHD4	77	6.09225
NHSL1	8756	6.09075
KDSR	6459	6.08716
RAB21	10704	6.07368
PGGT1B	9702	6.07145
ALDH3A2	435	6.06909
AP3B1	651	6.06827
HVCN1	5890	6.06809
RP2	11274	6.05813
CXCL12	3053	6.05782
SP140L	12580	6.05587
SAMD9L	11568	6.05469
SPG11	12638	6.05436
LOC100128079	7106	6.05436
SMAD5	12340	6.0542
DRD2	3618	6.04879
LOC100233156	7131	6.04306
PDCD10	9544	6.03897
ZNF480	15307	6.02913
CFAP61	2349	6.02799
HSD17B10	5826	6.0222
FGD4	4545	6.01319
RBMS2	10934	6.01143
SGK1	11889	6.00977
SRP54	12736	6.00725
ZNF765	15514	6.00645
RDH10	10968	5.9995
ITPKB	6241	5.99487
PPP1R8	10245	5.98984
LSM14A	7459	5.98894
NRARP	8955	5.98437
SMARCE1	12358	5.98235
RRAS	11430	5.98211
BCHE	1212	5.97957
MRPL19	8164	5.9794
CHD7	2399	5.97035
PTPRCAP	10597	5.96763
LARP4	6788	5.96316
ADAM10	201	5.96008
BTN3A1	1411	5.95747
DDX58	3279	5.95639
BCL2L10	1222	5.95127
DNAH9	3475	5.94945
ZNF618	15413	5.94017
TMED7	13525	5.94006
UTP20	14529	5.93894
ASIC1	922	5.92869
SLC40A1	12228	5.927
BTN3A2	1412	5.92422
SMIM30	12396	5.92271
TMEM38B	13687	5.91894
TPTEP1	13915	5.91571
CXCR4	3061	5.90584
CYP7B1	3122	5.90478
RCAN1	10950	5.90246
MTMR10	8310	5.89837
KCNJ10	6373	5.8969
CPEB2	2817	5.89359
MRPL43	8187	5.89181
TCF7L1	13256	5.88914
MMGT1	8044	5.88795
RAB29	10711	5.88661
FUBP3	4760	5.88602
NUP93	9090	5.88361
FAM199X	4302	5.8835
GRN	5332	5.8833
FAM46A	4357	5.88233
EPS8	4035	5.87816
GATM	4908	5.87476
QTRT2	10683	5.87471
ACHE	122	5.87422
MFNG	7899	5.8741
KMT2C	6635	5.87321
VAT1	14558	5.86801
URI1	14457	5.86436
PLXDC2	9998	5.85965
KRTCAP2	6732	5.85486
DISP1	3414	5.851
PFKFB3	9679	5.84763
SERPINB6	11816	5.8459
NALT1	8496	5.83774
SCP2	11666	5.83336
METTL8	7884	5.83227
HEPACAM	5553	5.83121
LPP	7352	5.8237
ZNF608	15405	5.82317
EVA1B	4117	5.82201
ASXL2	947	5.82163
MYOM1	8436	5.81916
SLC39A7	12223	5.81741
LRP10	7370	5.81126
HEBP1	5536	5.80856
TMBIM1	13505	5.80733
SERPINH1	11823	5.80559
PSMB10	10487	5.80498
OSTCP1	9268	5.80127
DCAKD	3194	5.78245
PYGO1	10662	5.78239
SLC36A4	12201	5.77968
COL1A2	2704	5.77523
SNX1	12496	5.76469
PRKD3	10363	5.76312
TRIL	13970	5.76164
ACLY	128	5.7612
MASP1	7701	5.75732
SUCO	12950	5.75649
TUBA1C	14198	5.75077
AUTS2	1100	5.74843
CREB3L2	2866	5.7453
SASH1	11588	5.74462
WDR49	14726	5.73826
RBMS3	10935	5.73654
ADIPOR1	278	5.73003
RHOQ	11102	5.7294
SLC35F5	12194	5.72734
AHCYL1	358	5.72662
NPL	8910	5.726
MINDY2	7977	5.72192
MXRA8	8367	5.71956
DPF2	3576	5.71753
IKBKB	6016	5.71614
CHDH	2402	5.71093
OGDH	9139	5.71077
CACNG1	1730	5.70718
BNIP2	1325	5.70497
GNA13	5096	5.70261
CPNE3	2827	5.70052
ERC1	4045	5.699
PPP1CC	10211	5.69659
SCD	11630	5.69639
MAOA	7606	5.69467
DNM2	3536	5.69426
CCDC159	1938	5.69425
TGDS	13353	5.69304
PRPF38B	10403	5.68709
HHEX	5588	5.68553
LIFR	6894	5.68526
SPON1	12666	5.68241
CD79A	2120	5.68099
TTLL4	14182	5.66906
RFTN2	11036	5.669
EGLN3	3804	5.66761
GRB10	5290	5.66364
CYB5R3	3080	5.6607
RECQL	10979	5.65507
LINC01105	6996	5.65271
LOC101928424	7188	5.65159
NSMCE1	8997	5.65114
ALDH3B1	436	5.64902
RFXANK	11044	5.64859
C2CD6	1587	5.64232
TRAM1	13938	5.63594
LMOD1	7096	5.63367
SNX5	12521	5.63341
FAM69C	4371	5.63326
CHST14	2457	5.62567
SUGT1	12956	5.62416
RNF213	11223	5.61951
DST	3633	5.61745
KANK1	6304	5.61731
NT5C2	9010	5.61722
S100PBP	11539	5.61391
TBX19	13219	5.61338
HIST1H2AM	5630	5.61335
TMED2	13521	5.61268
TIMP3	13447	5.61077
OXER1	9293	5.60927
OR7E24	9228	5.6086
ZFHX4	15024	5.59449
TEX9	13331	5.58957
XAF1	14814	5.58952
PYGM	10661	5.58631
CYP2J2	3107	5.5811
GLIPR1L2	5050	5.58094
EMC2	3923	5.57753
ATP1B2	1011	5.57533
PSAT1	10469	5.57416
ANO6	612	5.57404
LIMK2	6908	5.5647
IRF2	6173	5.5629
IGF2BP2	5987	5.56159
CCNK	2040	5.56061
NBR1	8543	5.5606
WDR35	14713	5.55802
ZNF107	15101	5.55696
PIFO	9789	5.55645
SALL2	11555	5.5504
SEC24B-AS1	11727	5.54803
ZNF621	15416	5.54732
NPAP1	8888	5.54454
FMO2	4649	5.54164
DPF3	3577	5.53898
UBXN4	14366	5.53716
ARHGAP19	750	5.53599
DAB2	3140	5.53505
ARHGEF6	801	5.535
DTX3L	3647	5.53074
HIST1H2BB	5632	5.52693
ESPNL	4092	5.5246
FBXO8	4499	5.51748
FLVCR1	4640	5.51156
CHAT	2383	5.50987
HIST2H2AC	5667	5.50832
GPSM3	5275	5.50596
LCE1C	6811	5.50526
HEATR5A	5533	5.50435
SOS2	12551	5.50362
SDE2	11691	5.50346
CMTM3	2611	5.5031
TMEM63B	13711	5.50149
BMP2K	1309	5.50106
LTBR	7482	5.50078
SPATA13	12604	5.49754
PDK4	9601	5.49688
ETFRF1	4107	5.49521
PLEKHA4	9933	5.48712
HERC5	5563	5.48577
LOC105378663	7220	5.48502
NBR2	8544	5.48303
ICE2	5912	5.48277
RBL1	10897	5.48245
ATL3	989	5.48191
TMEM170A	13596	5.48077
SLF2	12311	5.47694
SLITRK6	12325	5.47061
XPNPEP3	14828	5.46734
LAMTOR1	6772	5.46322
DHRSX	3373	5.46289
NAV2	8528	5.46021
H2AFJ	5432	5.45965
ST6GALNAC3	12815	5.45634
ENTPD5	3986	5.45415
PRDX6	10316	5.45104
CMTM6	2614	5.44861
ACOX1	138	5.44802
SLC26A2	12137	5.44799
CMTR2	2618	5.44761
TMEM47	13697	5.44635
LRP4	7377	5.44388
SLC24A3	12085	5.44054
FNDC3A	4661	5.43383
DPH6	3582	5.42828
SEPT10	11789	5.42788
PICALM	9781	5.42783
RFX4	11041	5.42673
DDR1	3244	5.42422
GPBP1L1	5188	5.42329
TWF1	14234	5.418
PLEKHA7	9936	5.41495
MEX3D	7889	5.41267
PDPN	9610	5.41258
COPB1	2752	5.40832
QKI	10671	5.40624
LFNG	6862	5.40053
DCXR	3229	5.39905
MINCR	7975	5.39568
TCEA1	13232	5.39234
STX17	12923	5.39202
CAAP1	1699	5.38511
RHOC	11097	5.38227
YES1	14860	5.37823
ELK3	3890	5.37543
NCSTN	8583	5.37472
PPP1R3C	10238	5.37418
WBP4	14688	5.37211
ERCC8	4054	5.36931
IWS1	6254	5.3594
C19orf33	1504	5.35459
HMX1	5734	5.35388
BMP7	1311	5.35237
TOR1AIP1	13853	5.35036
PARD3B	9392	5.34884
KIRREL1	6550	5.34879
GMNN	5088	5.34686
ENKUR	3964	5.34596
ARL6IP6	836	5.3453
WARS2	14672	5.34244
CCDC8	1984	5.34206
OR10C1	9179	5.33797
MIR99AHG	7999	5.33724
EPAS1	3993	5.32928
CHRNA3	2446	5.32743
SRPX	12745	5.32458
FCGRT	4515	5.32374
NAPSA	8514	5.32299
PRKAA1	10337	5.32236
CDH23	2178	5.32236
SRSF6	12761	5.32141
BROX	1373	5.3196
ZFAND6	15018	5.31588
NOC3L	8846	5.31584
GPR107	5212	5.31357
MRPL52	8196	5.31142
PNPO	10056	5.30896
LYAR	7503	5.30796
SYT11	13052	5.30623
ENOSF1	3971	5.30431
PSD2	10471	5.30043
EXOSC3	4147	5.29889
STX2	12930	5.29349
B4GALT1	1137	5.29339
ZC3H7A	14961	5.29207
TTC38	14160	5.28794
FTO	4756	5.28779
NEO1	8691	5.28605
C3orf70	1617	5.28553
CBX5	1887	5.28382
ISM1	6197	5.28181
ZNF710	15481	5.27932
C1orf198	1545	5.27867
EGFR	3801	5.27358
TMEM179B	13608	5.27313
SYNDIG1L	13027	5.27307
TLR4	13482	5.27188
NAGA	8488	5.27113
TAB2	13077	5.26649
CHMP2B	2420	5.26566
BUB3	1417	5.26546
HNRNPUL1	5763	5.26205
UBA3	14278	5.25946
TP53TG1	13872	5.25882
MOB1A	8061	5.25832
ZC3H12C	14953	5.25598
DTNA	3638	5.2514
GPR149	5225	5.24735
GLUD1	5075	5.24535
HDAC1	5506	5.24458
SLC9A3R2	12297	5.24402
DCAF17	3187	5.24163
LAYN	6800	5.2393
COQ2	2771	5.2365
MPPE1	8118	5.23491
CYSLTR1	3125	5.23316
UNC13D	14415	5.23127
SLC25A1	12088	5.23074
CALR	1764	5.22264
PODXL	10064	5.21833
BTN2A2	1409	5.21754
PTPDC1	10577	5.21359
SLC44A2	12235	5.21339
SMO	12405	5.21282
OR1D5	9189	5.21235
MED14	7805	5.20903
HIST2H2BE	5669	5.20801
GPRC5C	5268	5.20729
SRBD1	12713	5.20702
MRE11	8133	5.2028
DDC	3235	5.20032
TMEM185B	13616	5.19888
SAMD11	11558	5.19858
ENOX2	3973	5.19424
ATG4A	979	5.18725
AGA	323	5.18634
LHX8	6891	5.18464
INTS14	6123	5.18377
KDELR2	6438	5.18321
PLIN4	9965	5.183
CBLB	1872	5.17782
DARS	3160	5.17777
EHD1	3811	5.17561
ATP5S	1040	5.17381
RALA	10795	5.17082
C1QTNF3	1526	5.17007
SLC3A2	12227	5.16989
STYX	12944	5.16677
SGPP2	11897	5.1655
SCGB2A2	11640	5.16458
NCK1	8563	5.16423
TOM1	13829	5.16308
VWA8	14662	5.16292
HEBP2	5537	5.16201
PIGA	9790	5.15785
PALLD	9360	5.15525
SHISAL2A	11953	5.15421
OTUD6B	9282	5.15293
NOP14-AS1	8864	5.15124
SERPINA3	11812	5.15055
DUSP15	3660	5.15017
OAS3	9119	5.14802
SLC22A15	12070	5.14694
CNTLN	2662	5.1456
SIK3	11979	5.14515
HIST3H2A	5670	5.14271
KTN1	6736	5.14201
45719	7683	5.14183
CD99	2129	5.14021
BDNF-AS	1248	5.13223
ZFAND4	15016	5.13193
PDZD8	9626	5.12996
NCR2	8581	5.1298
SNX29	12513	5.12926
RENBP	10996	5.12729
DPY19L3	3602	5.12634
ZNF271P	15188	5.12558
ZNF396	15256	5.12488
ATP1A2	1007	5.12376
IGFBPL1	5996	5.12251
NEDD4	8662	5.12227
MCL1	7754	5.12047
WWP1	14810	5.12029
ITGB8	6232	5.12013
IFT74	5978	5.11933
FICD	4585	5.11886
IFI16	5939	5.11769
RRP1B	11443	5.11675
EIF4EBP2	3864	5.11602
DHFR2	3357	5.11558
NECAP2	8658	5.11501
MDM4	7788	5.11287
MTA2	8280	5.1085
MMP14	8045	5.10789
ATF7IP	967	5.10234
TMEM114	13540	5.09823
SCGB1A1	11637	5.09799
KRT8	6678	5.09648
IFI44	5945	5.09371
CCDC77	1982	5.09146
LPAR6	7342	5.084
ELOVL5	3910	5.08123
ZNF600	15401	5.08107
SLC9A9	12302	5.08084
ZNHIT1	15582	5.08045
GTF2H3	5380	5.07876
QSER1	10679	5.07778
EXOC6B	4140	5.07446
HK2	5678	5.07283
LILRA1	6899	5.07228
EMILIN1	3937	5.06876
PLCD1	9911	5.06448
SERPINA1	11811	5.06426
FAM69A	4369	5.06052
CNOT1	2640	5.05911
KLF3	6570	5.05548
MPP5	8115	5.05542
ARHGEF10	782	5.05219
COX4I2	2798	5.05063
BTF3	1402	5.04703
AQP7P1	719	5.04583
TMEM189	13619	5.04575
RNF217	11228	5.04324
ITGA5	6214	5.04215
WDR44	14720	5.04158
DERL1	3324	5.04099
PLCG2	9916	5.03801
BMPR1A	1314	5.03786
NTN1	9023	5.03784
ARHGAP5	774	5.03727
CYP4F8	3117	5.03667
LOC101060391	7169	5.0357
CEP70	2315	5.03508
ACACB	98	5.03433
TM9SF1	13499	5.03125
ZNF19	15137	5.03118
ACADVL	106	5.02785
IL6ST	6055	5.02639
TOGARAM2	13827	5.01819
EPB41L4A-AS2	4000	5.01678
NEK7	8678	5.01467
ZNF624	15419	5.01328
MTFR1	8296	5.01222
ESF1	4088	5.01212
GABARAP	4815	5.00945
TRAF1	13923	5.00932
ZFHX4-AS1	15025	5.00859
ZBED1	14901	5.00779
IFT88	5980	5.00597
PPCDC	10164	5.00579
LINC01126	6999	5.00303
GABPB1	4822	5.00074
CEP350	2308	5.00013
TGFBR3	13359	4.99979
SEC23IP	11724	4.99974
PLAC4	9895	4.99935
ERP29	4081	4.99902
ZNF146	15119	4.99719
RBM42	10924	4.99642
SUSD2	12988	4.99244
VASP	14557	4.98873
ABHD3	76	4.98673
KCNN3	6401	4.98667
PTAR1	10536	4.98627
PDE3A	9563	4.98474
PTPRC	10596	4.98351
EBF4	3720	4.98143
CASC2	1835	4.97924
C10orf105	1425	4.97832
PATZ1	9425	4.97794
ZNF112	15102	4.97757
CENPK	2277	4.97695
NCOA4	8574	4.97392
ABCG1	57	4.97303
LRIG1	7365	4.97189
EEF1AKMT3	3761	4.97181
DNAJB1	3480	4.97125
ACTL6A	170	4.96793
KCTD3	6429	4.96584
DNAJC3	3509	4.96356
NINL	8766	4.96268
DHX40	3386	4.96266
RNF122	11183	4.9596
NAALADL2	8472	4.95695
ALB	425	4.95678
RIPK1	11138	4.95549
PHKB	9746	4.95448
HLA-G	5700	4.95402
GTF2F2	5377	4.95329
PLIN3	9964	4.94983
TARSL2	13141	4.94566
MINK1	7979	4.94313
SLC7A10	12279	4.9424
LIMS1	6909	4.94231
MAP3K20	7631	4.94119
SUZ12	12995	4.93829
ZNF195	15139	4.93694
SLC2A10	12153	4.93689
FGL2	4572	4.93523
DPEP3	3574	4.93364
SOX2-OT	12566	4.93333
DHTKD1	3374	4.93072
LRRC63	7424	4.92888
LIX1L	7072	4.92411
DNAJC24	3505	4.92317
ZNF717	15487	4.92287
GPR137B	5219	4.9184
VCAN	14565	4.91721
SP1	12576	4.91555
PPIC	10180	4.91544
WDR43	14719	4.91425
RPL23AP53	11318	4.91137
RAB7A	10746	4.91055
ZNF763	15512	4.90886
CYSTM1	3127	4.90877
FBLN1	4445	4.90789
CYLD	3092	4.90637
DIMT1	3399	4.90315
CECR2	2257	4.9013
KLKB1	6625	4.89877
CLEC9A	2550	4.89689
BCAS1	1204	4.8952
GPR12	5215	4.8949
JAML	6271	4.89473
ZNF260	15182	4.89408
SESN3	11834	4.89233
C6orf89	1648	4.89024
TMPRSS6	13752	4.88992
ID4	5919	4.88902
NOS3	8875	4.88866
ZNF565	15367	4.88654
MANF	7604	4.88601
CCDC85C	1990	4.88471
GPANK1	5175	4.88438
NAPSB	8515	4.88263
DNAJC15	3497	4.87915
GJB6	5027	4.8791
CCNG1	2034	4.87869
PDCD1	9543	4.8781
FAM167A-AS1	4268	4.87652
VSTM2B	14650	4.87508
CCDC160	1939	4.87502
WIPF1	14773	4.87219
USP18	14477	4.87147
SDHD	11702	4.87086
ROCK1P1	11264	4.86678
CD38	2101	4.86591
FYTTD1	4792	4.8598
FAT1	4436	4.85795
ZMYND11	15092	4.85688
RHPN2	11108	4.85583
G3BP1	4806	4.85546
SP7	12586	4.85454
MAP3K2	7630	4.85428
GMPR	5091	4.85038
LHX1	6886	4.84793
OTUD7B	9285	4.84776
MTCH2	8285	4.84656
LMAN1	7077	4.84648
VANGL2	14549	4.84574
ANKRD44	590	4.84476
HAVCR2	5476	4.84057
ZNF805	15545	4.83932
AGT	352	4.83907
TMEM131	13557	4.83845
SH3D19	11920	4.8372
LOC105372990	7209	4.83576
PFN1P2	9685	4.83431
SNX19	12505	4.83004
LOC101928504	7190	4.82821
IFI35	5944	4.82428
HIST1H2APS1	5631	4.8236
TRIM61	14008	4.82193
ZNF561	15363	4.82063
PRICKLE4	10332	4.82059
RHPN1	11107	4.82049
OTUD6A	9281	4.81906
ICOSLG	5915	4.81793
OR7E14P	9226	4.81642
NUPR1	9093	4.81464
EFNA1	3787	4.81098
OSBPL11	9251	4.81008
LMNA	7089	4.80943
C9orf85	1686	4.80868
ZIC4	15066	4.80774
CLIC4	2556	4.80766
UBE4A	14335	4.80611
SIX3	12001	4.80546
CD55	2112	4.80522
ADH5	275	4.80197
CACNG4	1733	4.79968
CD248	2088	4.79869
OSBP	9248	4.79782
C8orf82	1669	4.79685
PEAK1	9630	4.79679
CFAP161	2340	4.79485
IQCA1	6152	4.79473
ZNF181	15132	4.79113
IQCG	6156	4.78875
PARD3	9391	4.78713
MORC4	8083	4.78656
LHFPL5	6883	4.78428
EMP3	3948	4.78394
GINM1	5015	4.78225
HSPA5	5853	4.77791
PPP2R3B	10257	4.77791
TCF3	13253	4.77318
RTTN	11496	4.77224
NBEAL1	8535	4.77204
TXLNGY	14243	4.77041
POC1B	10061	4.76892
NAGLU	8490	4.76846
MRO	8148	4.76839
FBXL7	4467	4.76792
RIBC1	11109	4.76616
PIGP	9801	4.7659
ZNF646	15430	4.76525
CMC4	2605	4.76438
DEFB132	3297	4.76335
SEC61B	11734	4.76172
SPTBN1	12698	4.76167
COPS2	2758	4.76032
FBXO30	4481	4.75983
DERA	3323	4.75862
TET2	13320	4.75763
CCDC86	1991	4.75669
MMRN2	8052	4.75591
PABPC5	9331	4.75513
ACVR1	188	4.75462
DDX59	3280	4.75111
AAED1	11	4.74968
LRTOMT	7451	4.74516
HHIP-AS1	5590	4.74508
SVIP	13002	4.74293
DNAH12	3470	4.74207
SDC3	11686	4.7413
ADAM15	203	4.73959
PDE9A	9580	4.73506
STAMBP	12837	4.73474
SLC25A51	12129	4.73473
GIMAP2	5009	4.73473
NDUFA3	8606	4.73456
TMEM272	13679	4.73262
DLEC1	3427	4.73202
ITPR2	6244	4.73119
TMEM123	13549	4.73106
APOC1	691	4.73069
CEACAM21	2249	4.73016
DNM1P46	3534	4.72975
GALK2	4853	4.72744
CLEC2D	2544	4.72577
H2AFV	5433	4.72501
THAP9	13381	4.72326
GAB2	4813	4.72236
ROBO1	11259	4.72228
ZSWIM6	15620	4.72223
DDX31	3263	4.72064
IFNAR2	5960	4.72025
SLC16A5	12043	4.71973
LGALS9C	6869	4.71814
OXT	9299	4.7179
JOSD2	6288	4.71462
OSTC	9267	4.71422
USP24	14483	4.71294
GEMIN5	4955	4.71181
H1FNT	5430	4.70978
ASTL	943	4.70943
TRIP10	14022	4.70817
ADAMTSL5	230	4.70699
ITGB7	6231	4.70694
PIPOX	9846	4.70566
CCDC174	1945	4.70507
EPHX1	4021	4.70481
DAP	3153	4.70353
FAM177A1	4281	4.70289
HYOU1	5898	4.70149
ERBIN	4044	4.70134
LIX1	7071	4.69835
FCHSD2	4518	4.69795
DMRTA1	3457	4.69493
SCARF1	11626	4.68901
CCDC112	1904	4.68879
IFT52	5976	4.68699
RNF20	11219	4.68635
IGSF9	6013	4.68468
TCF15	13249	4.68447
ORAI1	9234	4.68415
LOC101927318	7174	4.68272
ROMO1	11268	4.68065
MKLN1	8011	4.67905
SERPINB9P1	11819	4.67821
TAF3	13103	4.6778
IRX4	6186	4.67715
TMED8	13526	4.67681
USP38	14500	4.6761
ATP13A4	1005	4.67004
PRR25	10428	4.66919
GNAL	5102	4.66729
OLMALINC	9159	4.66622
UACA	14273	4.6644
AOAH	635	4.66433
HSDL2	5837	4.66333
SNAPC1	12433	4.66161
C19orf18	1501	4.66101
HIST1H2BE	5635	4.66057
UFL1	14383	4.66047
MTFR1L	8297	4.66045
SPACA3	12589	4.65901
PRKAG2	10344	4.65719
TLX1	13486	4.65716
SNRNP70	12476	4.65564
RFNG	11028	4.65551
MEGF10	7836	4.65508
ACADSB	105	4.655
LLPH	7076	4.6547
HLCS	5704	4.65429
ZFP90	15041	4.65162
TFEC	13343	4.65088
LOC100507642	7166	4.6507
EFCAB2	3774	4.64876
ZNF572	15375	4.64745
RASL11A	10868	4.64594
RAP2C-AS1	10828	4.64543
ELOVL2	3908	4.6452
C14orf93	1470	4.64316
HIST1H2BO	5645	4.64298
MIPEP	7985	4.64285
PITPNC1	9854	4.64185
FPGT	4713	4.64079
HOMEZ	5768	4.6407
CXCL3	3057	4.63666
TNKS	13800	4.63626
CPNE2	2826	4.63528
ACSBG1	148	4.6326
TAL1	13117	4.63123
TMEM134	13563	4.62972
FGF14-AS2	4553	4.62929
ZNRD1ASP	15587	4.62291
IKZF2	6018	4.62188
DENND1C	3304	4.6198
HIST2H2AB	5666	4.6192
DCAF13	3183	4.61831
TSPAN31	14109	4.61709
CCDC61	1972	4.61645
ERAP2	4040	4.61594
PCBD2	9450	4.61552
ENDOD1	3956	4.61426
COTL1	2788	4.61332
NEK1	8672	4.6129
FAM208A	4313	4.61105
GLUD2	5076	4.60982
RABL3	10764	4.60901
GNG7	5122	4.60883
C11orf71	1442	4.6083
INTS13	6122	4.60737
NDUFA4L2	8608	4.60554
NOTCH1	8878	4.60288
GPSM2	5274	4.60256
PLA2G12A	9883	4.60217
CDV3	2243	4.60214
CHRAC1	2436	4.60133
MANEA	7602	4.6012
S100A14	11530	4.601
OTOS	9274	4.60027
MICALL1	7952	4.59865
LEPR	6856	4.59846
TP53INP1	13869	4.5979
PRAM1	10293	4.59783
MIXL1	8007	4.5956
HMGN1	5723	4.59504
PINK1-AS	9833	4.59388
NOL8	8856	4.59361
ZNF528	15340	4.59218
ATP11C	1001	4.59064
BIRC2	1288	4.5901
AMER2	493	4.58997
ILVBL	6065	4.5891
DAAM2	3138	4.58902
RASL12	10870	4.5885
WWP2	14811	4.58831
MOB3A	8064	4.58757
FTSJ3	4758	4.58725
SNAP23	12428	4.58711
LIMA1	6903	4.58433
MYO15B	8416	4.58419
GDAP2	4937	4.58403
TAOK1	13126	4.58356
TULP3	14226	4.58304
CALCOCO2	1751	4.58276
HIP1	5611	4.58264
PRKCSH	10359	4.58222
DEPDC4	3318	4.58063
C1GALT1	1515	4.57955
KIAA1143	6489	4.57932
C11orf94	1447	4.57899
GPATCH11	5180	4.57837
CGAS	2367	4.5782
SREBF1	12720	4.57621
LHFPL2	6880	4.57553
SOCS4	12530	4.57455
CD3E	2103	4.57218
AGER	334	4.57201
ZNF672	15449	4.5715
POLA1	10070	4.57139
NFATC4	8720	4.57129
HID1	5596	4.57046
OGFRL1	9145	4.56698
PLEKHN1	9958	4.56603
COPB2	2753	4.5659
PAK2	9354	4.56506
CHST11	2454	4.56442
ACKR4	127	4.56298
MAGT1	7575	4.56145
TYSND1	14266	4.55655
NUCB2	9040	4.55167
GPR183	5242	4.55023
LINC01869	7040	4.54851
SPN	12658	4.54832
LRRC46	7412	4.54723
RAB5B	10741	4.5452
ITGB4	6229	4.54471
TGFBR2	13358	4.54449
MPIG6B	8108	4.54288
LOC728024	7304	4.5383
TTC30B	14154	4.53762
PKNOX1	9876	4.53463
AHCY	357	4.53436
LINC01278	7012	4.53423
TSACC	14075	4.53251
HSPA6	5854	4.52874
TANK	13125	4.52714
RCBTB1	10953	4.52617
ZNF440	15285	4.52234
ALDH5A1	438	4.52046
DOCK11	3550	4.51983
VWA5A	14659	4.51661
XRCC4	14838	4.51445
PRSS8	10463	4.51416
FOXS1	4711	4.51333
SLC39A6	12222	4.5131
TWSG1	14239	4.51145
LMNB2	7090	4.51119
COLEC12	2733	4.51058
PLXNB1	10003	4.50938
BBS9	1196	4.5058
OR2T6	9204	4.50314
AZI2	1111	4.5026
ANKRA2	547	4.50195
KDM5A	6451	4.50178
ZFP36	15031	4.50154
SMC4	12362	4.50105
SFN	11867	4.50092
DGLUCY	3350	4.50058
STARD7	12847	4.4995
LENEP	6852	4.49807
CDK15	2199	4.49699
CLTCL1	2591	4.49664
TTPA	14187	4.49661
EXOC5	4138	4.49643
HPDL	5786	4.49574
CRYL1	2919	4.49424
HIST1H2BL	5642	4.49404
SNX27	12512	4.49268
HOXA5	5774	4.4917
PNRC1	10058	4.49031
NPAT	8892	4.48847
ASIC3	924	4.48779
KMT2A	6633	4.48758
PGAM2	9690	4.48736
CDCA3	2163	4.48592
NTSR2	9033	4.48562
UBE2R2	14325	4.4847
FAM214B	4326	4.48341
CCDC80	1985	4.48337
GSTCD	5356	4.48225
BORCS8-MEF2B	1342	4.48044
MAK16	7577	4.47991
CXCL6	3059	4.47826
TBC1D10C	13168	4.47804
GPR19	5243	4.47791
NPRL3	8922	4.47655
SDCBP	11688	4.4728
RAB10	10689	4.47248
FANCF	4413	4.47166
CCND1	2026	4.4715
ZDHHC24	15000	4.47018
IRF5	6178	4.47011
HUS1	5887	4.46905
ARCN1	727	4.46861
HBEGF	5481	4.46861
B3GAT2	1124	4.46763
WDR53	14728	4.46723
FAM184B	4288	4.46536
HTATSF1	5870	4.46392
RHBDD1	11078	4.46322
RUFY1	11499	4.46242
IRF7	6179	4.46124
ASAH1	890	4.46095
SPOUT1	12670	4.46012
C9orf139	1674	4.45961
ZNF75A	15509	4.45742
INPP1	6101	4.45621
DNAJB13	3483	4.45607
OFD1	9138	4.45508
CDKAL1	2218	4.45464
KRT3	6674	4.45073
ZFAND3	15015	4.45055
DNAJC13	3495	4.45053
FADS2	4191	4.45022
SIL1	11981	4.45017
RNF135	11190	4.44944
SYTL4	13068	4.44879
ALG8	457	4.44852
TIGD4	13424	4.44775
HLA-C	5682	4.44716
SNRNP48	12475	4.44688
ABCA1	27	4.44651
JAG1	6260	4.44579
KRTAP9-4	6731	4.44539
AKT1S1	418	4.44484
HIBADH	5593	4.44434
SLC10A7	12022	4.44416
LIMS2	6910	4.44415
FAM91A1	4397	4.44391
HLA-DPB2	5689	4.44333
TCIRG1	13262	4.44332
IKZF5	6020	4.44013
FMNL2	4648	4.43916
TMED10	13519	4.43915
CLIP4	2563	4.43593
LHX3	6888	4.43586
SMAD7	12342	4.43514
TARS	13139	4.43332
NUCKS1	9041	4.43317
BCAM	1198	4.43035
ST8SIA2	12823	4.42927
PRPF40A	10406	4.4277
HIST1H2BF	5636	4.4276
PIRT	9849	4.42708
DYNC1LI2	3689	4.42603
SCD5	11631	4.42498
GLB1L	5039	4.4246
ZNF599	15400	4.42393
THBS1	13384	4.42295
CCDC15	1931	4.42146
CARF	1820	4.42025
NIFK	8760	4.41949
ZNF812P	15548	4.41894
TCF7	13255	4.41725
ALDH16A1	427	4.41697
JAGN1	6262	4.41604
CLCN3	2520	4.4152
SH2D6	11910	4.41005
TM6SF2	13496	4.40982
ZNF675	15452	4.40821
TTC30A	14153	4.40796
IFNGR1	5961	4.40426
ZBTB37	14927	4.40392
NLGN4X	8810	4.40314
HMX2	5735	4.40238
FAM47C	4358	4.40229
NXN	9103	4.40192
SEC61A1	11732	4.40152
RHOD	11098	4.39949
LOC389199	7247	4.39943
OR10H5	9182	4.39935
SPTLC1	12702	4.39891
DBF4B	3167	4.39878
DNAJC12	3494	4.39799
VENTX	14578	4.3974
LOC105370333	7207	4.39731
PMEL	10010	4.39534
FRS2	4735	4.39183
TXNDC15	14248	4.391
CHRM4	2442	4.39083
JUP	6301	4.39011
MROH7	8152	4.3883
CLEC18B	2542	4.38809
IMPDH2	6077	4.38777
CARMN	1826	4.38733
FAM107B	4211	4.38729
GPRIN2	5270	4.38414
MCM3	7756	4.38174
LHFPL3	6881	4.38115
C6orf62	1647	4.38078
MYBPH	8378	4.38072
HBP1	5484	4.37633
S1PR1	11541	4.37603
ATM	990	4.37597
COL8A1	2725	4.37587
RARRES3	10844	4.37564
UBIAD1	14338	4.37549
HLA-DPB1	5688	4.37327
TMEM209	13635	4.3711
GXYLT1	5418	4.37087
DDX60	3282	4.37058
MTERF3	8290	4.37048
SLC18A2	12054	4.37024
KCNK5	6391	4.37009
SLC25A13	12092	4.3695
MCCC2	7745	4.36695
ZNF485	15310	4.36689
MPDU1	8099	4.36472
PON3	10132	4.36435
HIST3H2BB	5671	4.3626
DTD2	3637	4.36209
CXCL16	3055	4.35838
RBM34	10919	4.35791
GAREM2	4887	4.35466
DKC1	3417	4.3518
APBB2	671	4.35077
TBX5	13223	4.34991
SPRTN	12684	4.34908
LIFR-AS1	6895	4.34903
WWC3	14808	4.34798
HIST1H2AK	5629	4.34771
POM121L4P	10122	4.34709
LTBP3	7480	4.34616
TJP2	13457	4.34481
NLGN3	8809	4.34445
HEATR1	5530	4.34282
ST3GAL5	12808	4.34259
NPPB	8917	4.34144
RTRAF	11495	4.34088
MISP3	8004	4.34083
ASIP	926	4.34029
BCL2L12	1224	4.34005
RGS3	11069	4.33978
UHRF1	14396	4.33808
ABL1	84	4.33757
RANGRF	10819	4.33659
TRABD2B	13921	4.33654
ORMDL3	9246	4.33611
LEF1-AS1	6848	4.33602
RCC1	10955	4.33592
C7	1650	4.33554
DCAF12	3181	4.3347
TM9SF3	13501	4.33413
POLR1A	10090	4.33265
KANSL1L	6310	4.33192
FERMT2	4535	4.3316
MAOB	7607	4.32995
DOCK10	3549	4.32909
SPDL1	12625	4.32818
BDH2	1245	4.32615
CPSF7	2842	4.32538
LYPD3	7510	4.32261
HLA-E	5697	4.32244
TFF1	13344	4.32068
PAPSS1	9383	4.32068
HIST1H2AG	5627	4.31909
FAM86C2P	4387	4.31861
EFCAB14	3773	4.3167
LINC00367	6935	4.31606
NCAPH	8552	4.31217
PTPN23	10589	4.31148
SLC35D1	12186	4.31143
GM2A	5080	4.30981
RAVER2	10880	4.30903
MBD6	7725	4.30891
DUS4L	3654	4.30478
KIF13A	6515	4.30476
RASSF8	10877	4.30472
PLXNB3	10005	4.30424
KCTD18	6425	4.30411
DDX3X	3265	4.30177
LMCD1	7085	4.30165
PYGO2	10663	4.30151
SLC18B1	12055	4.3007
SEMA4G	11770	4.29926
TCAIM	13229	4.29906
DCLRE1B	3206	4.29835
LRP1	7369	4.29815
CEBPZ	2255	4.29705
MRPL42	8186	4.29606
TRIM29	13987	4.29578
DMRTA2	3458	4.29427
USP3	14488	4.2922
SLC52A3	12258	4.2917
NKAPP1	8788	4.28991
SOCS1	12528	4.2897
MYORG	8438	4.28917
TTC12	14138	4.28803
NFIL3	8727	4.2876
GPR182	5241	4.28701
VAMP7	14546	4.2864
KBTBD13	6331	4.28578
ERI2	4064	4.2852
BLID	1293	4.2851
NPHS2	8905	4.28502
PROP1	10390	4.28372
SLC35G6	12199	4.28332
XKR8	14823	4.28317
ZNF571	15374	4.28227
PLAUR	9904	4.28148
SCAF11	11608	4.28135
KMT2D	6636	4.28015
FKBP5	4607	4.27898
NBPF3	8542	4.27849
ARPC5	864	4.27691
ZNF516	15330	4.27672
ACRBP	147	4.27638
NEK3	8675	4.27633
SSPN	12781	4.27466
ZNF569	15371	4.27238
EME1	3933	4.27131
PHIP	9743	4.27033
SCARA3	11622	4.26986
TMEM229A	13645	4.26971
SOX9	12574	4.2694
CNFN	2624	4.26907
PPP2R5A	10259	4.269
PRM2	10374	4.26717
CSF1R	2934	4.26462
AFF1	314	4.26311
CD44	2107	4.2625
SCARB1	11624	4.26138
AGL	339	4.25776
APEX2	680	4.25756
MLF1	8021	4.2572
ERG	4057	4.25687
IQCK	6160	4.25656
HIST1H2BH	5638	4.25554
BAG1	1157	4.25453
SMAD9	12343	4.25393
HLA-DOB	5686	4.25363
UBTD2	14359	4.25015
PRKRIP1	10369	4.24723
SSC5D	12775	4.24461
ALMS1	470	4.24458
PTMA	10569	4.24457
RECQL5	10981	4.2442
ARID1A	804	4.24106
RPN1	11358	4.23995
PRR35	10431	4.23872
FHL5	4579	4.23726
SERPINA6	11813	4.23591
XRCC5	14839	4.23549
TMEM87B	13728	4.23379
EZR	4166	4.23281
FAM215A	4327	4.23219
PDLIM4	9604	4.23184
EXD2	4128	4.2317
MYMK	8411	4.23148
TMEM119	13544	4.23134
NONO	8861	4.23098
TMCC3	13514	4.22956
LCA5	6808	4.22871
ODR4	9137	4.22812
PGRMC2	9712	4.2272
POFUT2	10066	4.22711
PHF3	9737	4.22696
FAM104B	4207	4.22674
OR3A1	9208	4.22561
JHY	6278	4.22516
STAM2	12836	4.22501
TPSG1	13905	4.22425
ZNF426	15272	4.22264
SYT9	13065	4.22252
C12orf66	1461	4.22212
CNR2	2658	4.22084
RPN2	11359	4.21946
C19orf24	1502	4.21766
OTULIN	9286	4.21744
WASHC2A	14678	4.21682
ZNF275	15191	4.2154
AHNAK	362	4.21457
FLJ32255	4622	4.21417
ZBED6	14905	4.21205
RNF146	11198	4.21099
CMKLR1	2607	4.20969
ZNF404	15259	4.20965
MON1B	8078	4.20665
DNAJA4	3479	4.20622
ZNF69	15463	4.20609
SLC27A1	12142	4.20602
PNP	10048	4.20567
KIAA2026	6512	4.20543
ANP32E	622	4.20162
CFAP97	2355	4.20077
INPP5D	6106	4.20072
FBLN2	4446	4.20052
C17orf97	1495	4.19938
CASC4	1837	4.19787
TRIM21	13979	4.19712
GOLIM4	5155	4.19585
CLCA4	2516	4.19534
TRIM16L	13976	4.19514
HGH1	5583	4.19458
FOXN2	4699	4.19392
FIBIN	4583	4.19341
LEMD2	6850	4.1932
PTGES3	10558	4.19313
ENHO	3962	4.19275
ZNF93	15579	4.19139
SOX21	12567	4.1912
TRDMT1	13959	4.19053
NACC2	8482	4.1901
LOC390705	7255	4.18969
COLCA1	2730	4.18909
PARP1	9403	4.18902
KRTAP13-4	6700	4.18896
UBXN2A	14364	4.18873
CXCL2	3056	4.1877
FXN	4781	4.18761
SHPK	11958	4.18666
TMEM87A	13727	4.18604
RBL2	10898	4.18567
USP37	14499	4.18554
MTSS1	8330	4.18527
CD3D	2102	4.18373
OR10A2	9177	4.18222
THOC1	13395	4.18198
BMPR1B	1315	4.18115
EIF5A	3871	4.17998
ATP8B3	1070	4.17983
TNRC18	13814	4.17939
PCYT1A	9539	4.17748
RRAD	11425	4.17623
AMIGO3	499	4.176
EMP2	3947	4.17583
MYH15	8394	4.17364
APOM	701	4.1736
45723	7687	4.17292
COL25A1	2709	4.17291
RAB8B	10749	4.17288
ITCH	6206	4.17273
TBC1D22A	13178	4.17258
DBR1	3174	4.17247
MBNL3	7732	4.17139
DOCK7	3555	4.16978
ZEB2	15010	4.16936
MIOX	7983	4.16847
FLI1	4617	4.16791
SPATA32	12611	4.16733
TMEM168	13593	4.16489
ZMPSTE24	15084	4.16479
RGS2	11066	4.16371
BAZ1A	1181	4.16005
CD164	2079	4.15859
SPATA6	12615	4.15789
COL6A6	2723	4.15711
EXOC2	4132	4.15488
LRRC10B	7385	4.1525
NCBP1	8554	4.15224
C20orf96	1569	4.15147
ADH1C	274	4.15072
ITPRIP	6246	4.14987
STAT1	12851	4.1495
MIB1	7946	4.14943
GJB3	5026	4.14818
TYMP	14260	4.14753
CMPK1	2608	4.14704
ERBB2	4041	4.14672
FN3K	4654	4.14671
CXorf56	3067	4.14653
ZMAT1	15077	4.14596
ZNF471	15303	4.14479
TNNI1	13805	4.14308
VSX1	14653	4.14276
IL10RB	6022	4.14228
RNF126	11186	4.14093
WBP1L	14686	4.13938
LRRC4B	7415	4.13891
VPREB3	14605	4.13885
WFDC10B	14760	4.13848
ITGAX	6223	4.13775
MCMBP	7765	4.13762
MAPKAPK2	7669	4.13509
CDR1	2236	4.13453
LRRC1	7384	4.13428
KRBA2	6656	4.13351
UNC93B1	14425	4.1332
ZNF708	15478	4.1319
ZNF341	15231	4.1309
MFSD14A	7905	4.13026
C11orf1	1432	4.1294
AMOTL1	505	4.1293
MEGF11	7837	4.12891
ANO2	608	4.12769
BTBD17	1392	4.12712
SCARB2	11625	4.12623
ALG3	454	4.12589
LINC02014	7048	4.12329
RBM22	10909	4.1229
CYP2W1	3110	4.12199
CLINT1	2559	4.12027
BLNK	1296	4.12
KRTAP5-10	6717	4.11923
DNAJC8	3517	4.11898
RYR1	11523	4.1185
TSPAN6	14113	4.11784
SMIM10L1	12380	4.11662
REEP4	10985	4.11542
PGM3	9708	4.11527
LGALS4	6867	4.11473
HIST1H2AD	5625	4.11467
ACER3	121	4.11447
SECTM1	11740	4.11397
CABP4	1708	4.11286
YIF1B	14862	4.11262
SGPP1	11896	4.11092
ZNF613	15409	4.11068
CAPN7	1802	4.11067
NAIP	8494	4.10935
NCBP3	8557	4.10816
TBL1X	13208	4.10708
TLR1	13479	4.10699
CHODL	2429	4.10681
MPST	8122	4.10642
C5orf56	1634	4.10567
AGO3	343	4.10536
GKN1	5036	4.10489
DPY19L4	3603	4.10476
C11orf54	1438	4.10439
ZNF468	15300	4.10422
TMEM37	13685	4.10398
NFIA	8724	4.10366
RAB22A	10705	4.10338
HIST2H2BC	5668	4.10278
C5orf58	1635	4.0995
TNFRSF13C	13782	4.09891
BBX	1197	4.09816
ABCE1	53	4.09803
SNCAIP	12440	4.09771
C11orf72	1443	4.09769
RBPMS	10944	4.0957
TFF3	13345	4.09558
ZNF845	15567	4.09502
CATSPERE	1861	4.09479
RNF114	11180	4.09466
TES	13314	4.0927
CRABP1	2851	4.09201
NUFIP2	9068	4.09113
SPNS3	12661	4.09112
RPS6KA1	11403	4.09107
TMEM220	13642	4.09013
ANKFY1	540	4.08879
XRN2	14842	4.08798
ZNF558	15360	4.08617
PAXBP1	9432	4.08592
IFT20	5971	4.08546
SIPA1	11987	4.08486
LINC01023	6990	4.08308
INTS6	6129	4.08194
GSN	5349	4.08076
CASP4	1847	4.08003
CHRNB2	2451	4.07804
SLC48A1	12244	4.07779
CASZ1	1858	4.0775
METTL17	7868	4.07724
EXOC4	4137	4.0768
SNHG5	12460	4.07633
RGS13	11060	4.07618
PDE6B	9572	4.07589
EML3	3942	4.07425
TK2	13460	4.0731
IRX1	6184	4.07119
SLC46A3	12242	4.07052
KDR	6458	4.07013
ZSWIM8	15622	4.06892
GBP4	4916	4.06731
GFAP	4962	4.06728
KHSRP	6469	4.06669
PLOD1	9973	4.0662
CTDSP1	2982	4.0652
LAT2	6797	4.06506
MDM1	7786	4.06425
AQR	720	4.0627
CWF19L2	3047	4.06239
C19orf44	1506	4.06108
ITGB1	6224	4.06096
CASTOR2	1857	4.06025
PMFBP1	10013	4.05993
TST	14130	4.05973
SPAST	12602	4.05944
SLC35B4	12183	4.05922
TYW3	14268	4.05854
TCTE3	13272	4.05798
HES1	5567	4.05722
ARHGEF40	800	4.05711
SLC14A1	12033	4.05675
SEMA6A	11773	4.05668
LAMTOR4	6775	4.05445
SDC1	11684	4.05239
FN1	4653	4.05225
BCLAF3	1236	4.04897
PHC3	9723	4.04805
USP53	14514	4.04665
PANX3	9375	4.0464
FAM120B	4226	4.04559
NOTCH2NL	8880	4.0453
LBR	6803	4.04358
C10orf90	1429	4.04305
C9orf147	1675	4.043
KIAA0391	6477	4.04298
GNG8	5123	4.03888
BCO2	1237	4.03849
CTRL	3006	4.03838
FAM35BP	4351	4.03741
ZNF101	15099	4.03712
POLD1	10073	4.03693
SORD2P	12547	4.03676
EXOC3L1	4135	4.03644
SHQ1	11960	4.03635
ERCC6	4052	4.03475
HEY1	5577	4.03393
MLEC	8020	4.03339
SFPQ	11868	4.03264
SLITRK2	12321	4.0302
UCN2	14377	4.0281
SYNE3	13030	4.02794
CSDE1	2930	4.02498
CEP120	2292	4.02417
GREB1L	5295	4.02285
NAV1	8527	4.02224
ECD	3727	4.02185
CD46	2108	4.02184
LONP2	7330	4.02119
RAMP2	10807	4.02071
TMEM260	13673	4.01987
GRAMD2B	5286	4.01924
IVL	6252	4.0177
CTBP1-AS2	2975	4.0167
GPR52	5255	4.01646
SCN4A	11655	4.01645
OCIAD1	9128	4.01581
OR2A14	9192	4.0142
NKAIN4	8785	4.01152
PIH1D2	9810	4.01102
SREK1	12722	4.0109
CGNL1	2371	4.01059
FNIP1	4666	4.01037
CCDC88A	1993	4.0089
PSORS1C2	10528	4.00695
HNRNPU	5762	4.00592
SLC35A5	12179	4.00529
EP400	3992	4.0047
SKA2	12003	4.00393
FLT4	4639	4.00219
HADHA	5452	4.00141
BHLHE23	1273	4.00071
SOCS6	12532	3.99963
TMEM171	13598	3.99907
NCCRP1	8558	3.99843
RUVBL1	11510	3.99783
LRRN1	7442	3.99773
GYG1	5420	3.99759
STAT5A	12855	3.99758
FUCA2	4762	3.99598
PECAM1	9634	3.99592
UBR2	14353	3.99542
KCTD21	6428	3.99469
ARHGAP23	754	3.99432
LRP5	7378	3.99431
ZNF254	15178	3.99423
APOA1	690	3.99378
LSM7	7466	3.99368
CPT1A	2843	3.99329
SEPSECS	11788	3.99156
HERC2P11	5558	3.99087
CD82	2122	3.9908
MPHOSPH10	8103	3.99028
PPP1R13L	10218	3.98945
DNHD1	3529	3.98665
DLAT	3424	3.98526
FAM131C	4238	3.98516
ANKRD17	556	3.9846
SNTB1	12489	3.98395
ACAP2	108	3.983
C14orf177	1468	3.9826
IL17REL	6036	3.98053
CSF2RA	2935	3.98003
LOC441081	7274	3.98002
LCN12	6825	3.97912
KDELR1	6437	3.97895
PKN1	9874	3.97884
WRN	14797	3.97879
ZSCAN30	15611	3.97755
DNAJB9	3490	3.97717
RSPRY1	11466	3.97649
SLC25A33	12111	3.97522
EIF2D	3837	3.97505
VWA1	14657	3.97323
CYP4V2	3118	3.97247
CSF1	2933	3.97147
PDGFB	9582	3.97145
KPNB1	6652	3.9713
FKTN	4614	3.97128
RPP38	11363	3.97117
RIOX2	11137	3.97034
HNRNPF	5752	3.97027
ZNF175	15129	3.96929
ADK	281	3.96786
BSND	1384	3.96737
TUT1	14232	3.96732
KIAA1109	6488	3.96677
SLC12A9	12030	3.96673
ESR1	4093	3.96613
LAMA1	6757	3.96338
FAM181B	4285	3.96303
GZMH	5427	3.96204
ANKRD33	577	3.96181
RFC1	11020	3.96169
PCDHGC3	9496	3.96127
FAM136A	4245	3.95992
AGPS	350	3.95932
WDFY2	14691	3.95884
TSPAN2	14107	3.95737
BANF1	1171	3.95583
GNS	5137	3.95469
ZNF449	15292	3.95436
PTCD2	10539	3.95359
EDN3	3751	3.95327
MAML3	7587	3.95193
CCP110	2049	3.95187
SLC19A1	12056	3.95142
CHST3	2460	3.95115
BCL7C	1232	3.9507
MAN2B1	7597	3.94954
MCRIP2	7770	3.94945
GJA1	5022	3.94866
CCDC125	1914	3.94671
KLHL9	6613	3.94579
ZBTB26	14923	3.9455
MTAP	8282	3.94428
KLHDC8A	6583	3.9441
LAMB2	6763	3.94409
BHMT2	1276	3.94365
SLC27A6	12147	3.94344
POU2F1	10144	3.94214
PTGER4P2-CDK2AP2P2	10555	3.942
FBXO36	4486	3.94172
GAMT	4877	3.94167
CA5B	1695	3.94107
FAM210B	4320	3.94003
GLYCTK	5078	3.93942
BTBD7	1397	3.93931
FBXO24	4476	3.9391
OR2B11	9196	3.93852
TOB1	13822	3.93752
LPIN2	7349	3.93727
ZCCHC6	14978	3.93611
AFDN	312	3.93608
ATRAID	1077	3.93604
MATN2	7711	3.93565
LOC102606465	7198	3.93514
POMC	10123	3.93418
CADM1	1741	3.93406
EFL1	3785	3.93364
FGFR1	4564	3.93311
CDK4	2207	3.93268
TLN1	13476	3.93129
KCNMB1	6396	3.92986
TONSL	13842	3.92956
PABPC1	9325	3.92931
OBSCN	9124	3.92717
ACSS3	160	3.92681
PIP	9836	3.92654
PTPN22	10588	3.9259
FBXO15	4470	3.92576
IGFLR1	5998	3.92469
ZNF688	15461	3.92367
MYCNOS	8385	3.9223
DNAAF5	3468	3.92222
STEAP3	12865	3.92116
MAPK7	7661	3.92109
SPG21	12639	3.92096
CILP	2485	3.91935
TBC1D27P	13184	3.91838
DHODH	3359	3.91793
CCDC126	1915	3.91666
PTPRJ	10604	3.91579
DUS3L	3653	3.91446
NCAPD2	8549	3.9135
GLIS3	5054	3.91281
ZNF707	15477	3.90932
NDUFA2	8605	3.90869
NCF1C	8561	3.90845
CRCT1	2862	3.90828
ZNF687	15460	3.90796
EDIL3	3749	3.90573
FAM225B	4338	3.90522
DLX4	3447	3.90438
ARMCX6	853	3.90314
LINC00471	6939	3.90302
C9orf64	1683	3.90212
SENP6	11783	3.90148
NOL6	8854	3.89993
PCDHGB7	9495	3.89959
CCDC70	1978	3.89945
HOXB7	5778	3.89896
C14orf144	1467	3.89849
MYBPC3	8377	3.89817
ADCYAP1R1	254	3.89809
LZIC	7528	3.8952
YWHAE	14886	3.8939
LRRCC1	7436	3.89117
HIGD2A	5602	3.89106
HPGD	5788	3.89045
NIPBL	8773	3.88781
EPSTI1	4037	3.88765
NENF	8690	3.88692
ZNF438	15282	3.88649
C1orf54	1557	3.88629
UBR7	14357	3.88616
ADAM7	213	3.8847
PINLYP	9834	3.88387
ACAD10	99	3.88331
UBL3	14339	3.88204
SELENOK	11748	3.88057
SAYSD1	11596	3.87994
MAP2K7	7622	3.87932
SOX11	12559	3.87916
MRPL35	8178	3.87906
NSMCE3	8999	3.87903
COL9A2	2728	3.87725
PSMG2	10523	3.87703
NRN1L	8977	3.87555
LINC01686	7035	3.87499
FAM234A	4342	3.87462
VEGFB	14576	3.87439
MIEN1	7964	3.87418
CNMD	2632	3.87394
GATAD2A	4903	3.8737
SLC30A1	12163	3.87332
KRT15	6667	3.87321
UPK1A-AS1	14432	3.87189
PLXNA3	10001	3.87078
PAX4	9427	3.8681
CPT2	2845	3.86712
OR4D6	9212	3.86637
KRTAP12-4	6698	3.86635
IQCH	6157	3.86583
EFEMP1	3778	3.86341
TPT1-AS1	13909	3.86274
PRF1	10327	3.86254
LOC642929	7286	3.86136
ARHGEF1	781	3.86086
NIN	8763	3.86059
CCT8L2	2070	3.86046
PTPN11	10580	3.85829
METAP1D	7859	3.85778
DNAJC9-AS1	3519	3.85719
GSR	5353	3.85612
REC8	10977	3.85605
TP53BP2	13865	3.85548
QRFP	10675	3.8545
AMOT	504	3.85442
SIGLEC15	11975	3.85323
PDE5A	9571	3.85318
ACSM5	157	3.85203
UMOD	14407	3.85135
LIN28B-AS1	6912	3.85004
CRLF2	2891	3.84937
IFI30	5943	3.84818
ATP7A	1064	3.84735
CFAP221	2343	3.8473
AQP1	712	3.84716
GPHA2	5199	3.84714
RSAD2	11451	3.84703
ENAH	3954	3.84561
DNAJC10	3492	3.84477
SWSAP1	13006	3.8442
FOXA2	4679	3.84412
FAM198A	4300	3.84348
ELANE	3879	3.843
ZNF808	15546	3.84285
MBD2	7721	3.84035
ENY2	3989	3.84024
ZNF532	15343	3.84014
TRIM5	14003	3.83837
IGSF1	6005	3.83728
MTSS1L	8331	3.83719
STT3B	12917	3.83705
HNRNPA1L2	5742	3.83689
HSP90AA1	5841	3.83678
S100A1	11526	3.83608
RTP4	11493	3.83544
C1orf56	1558	3.83528
SH3D21	11921	3.83491
CD40	2106	3.83469
SLC12A4	12025	3.83456
NMD3	8822	3.83398
C3orf38	1613	3.83343
LMBR1	7081	3.83311
ANHX	534	3.83292
PLD6	9928	3.83239
RAB9A	10750	3.83153
SYCE3	13012	3.83134
ZNF714	15485	3.83095
DYRK4	3702	3.83044
USP8	14519	3.82942
LETM1	6859	3.82605
ADGRG6	268	3.82335
C5orf15	1627	3.82083
PROSER2	10395	3.82021
MAPKAP1	7668	3.81987
CASP8	1851	3.8185
GSTP1	5366	3.81847
MBNL1	7730	3.81799
HLTF	5706	3.81785
ZNF217	15152	3.81716
APCDD1L	676	3.81573
TAP2	13130	3.81567
NPR2	8919	3.81486
U2SURP	14272	3.81453
RCAN3	10952	3.81423
ACTR3	180	3.81416
LOC728715	7309	3.81391
ROM1	11267	3.81349
GLI3	5047	3.81283
HCFC1R1	5490	3.81274
ELMOD1	3898	3.81134
PXN	10651	3.81088
PI4K2A	9770	3.81028
THAP6	13377	3.81025
SPAG16	12592	3.81009
TRMO	14030	3.80918
TMCC1	13512	3.80736
PLEKHF2	9942	3.80661
RGS17	11063	3.80597
ANP32D	621	3.80555
ADARB2-AS1	236	3.80549
RNF180	11211	3.80475
UBR5	14356	3.80432
RIMKLB	11122	3.80259
EFNA4	3790	3.80253
MYBL2	8374	3.80187
PATL1	9424	3.8009
ZNF790	15539	3.80005
CXorf36	3065	3.80001
MUC5B	8346	3.79998
AKIRIN1	405	3.79998
HDAC2	5509	3.79985
WFDC3	14763	3.79815
MUC3A	8343	3.79582
LOC100128288	7109	3.79555
FXR1	4782	3.79551
PSIP1	10476	3.79502
MTHFSD	8305	3.79474
EVX1	4126	3.79421
TROVE2	14054	3.79418
KIZ	6557	3.79386
OXTR	9300	3.79338
LOC100129434	7115	3.79289
GLG1	5045	3.79277
ZNF592	15393	3.79242
CCR7	2054	3.79176
VEZF1	14579	3.79114
HERC3	5561	3.79031
HNRNPL	5758	3.78967
TEP1	13308	3.78963
UBE2J1	14309	3.78866
BET1	1261	3.78683
VPS4B	14630	3.78462
ZNF324B	15219	3.78449
UTY	14536	3.78237
SF3B4	11861	3.78218
ICAM4	5909	3.78111
PBDC1	9438	3.78026
LOC107984974	7224	3.78016
LBHD1	6802	3.78007
ESPL1	4090	3.78005
CHD2	2394	3.77736
FRYL	4738	3.77728
FUT3	4772	3.77572
C4orf48	1624	3.77478
CYP3A43	3111	3.77403
C19orf53	1509	3.77232
NPM1	8912	3.77226
MEFV	7833	3.77154
CASP9	1853	3.7714
C1QC	1520	3.7708
[truncated: 2,525 more rows]

## Sheet: CFH_PLS1-
Table S2D. Genes and PLS1- weights from the PLS correlation between CFH t-map and gene expression
Gene Name	Gene location (ID)	Gene weight value(z-value)
MRAS	8131	-2.20104
SPECC1L	12631	-2.2028
RAB33A	10718	-2.20535
NFKBIL1	8733	-2.20567
ZWILCH	15625	-2.20605
PDIA2	9591	-2.20615
KIF9	6544	-2.20648
FABP3	4184	-2.20655
PTPRR	10610	-2.20762
PIGQ	9802	-2.20777
SC5D	11606	-2.20812
MOB1B	8062	-2.20971
FMN2	4646	-2.21167
BDNF	1247	-2.21249
RABL6	10765	-2.21267
TUBA4A	14202	-2.21395
ZNF575	15378	-2.2146
KSR2	6735	-2.2148
DNAJB12	3482	-2.21482
KIAA1656	6506	-2.21735
PFKL	9681	-2.21785
IDI1	5927	-2.21789
BZW2	1424	-2.21811
TMED9	13527	-2.21833
BIN3	1286	-2.21871
AQP11	713	-2.22049
MTIF2	8306	-2.22052
KPTN	6653	-2.2207
ANKRD20A4-ANKRD20A20P	565	-2.22153
NAPB	8510	-2.22239
ACBD6	115	-2.22381
NRXN2	8984	-2.22467
RAD1	10771	-2.22522
EPB41L4A-AS1	3999	-2.22559
RRP8	11447	-2.22614
PLCG1	9915	-2.22674
VPS36	14621	-2.22675
PCDH9	9469	-2.22873
PTPN3	10590	-2.22958
LYRM9	7521	-2.23002
LANCL2	6778	-2.23214
WSCD2	14802	-2.2335
ZFR2	15047	-2.2345
MRI1	8143	-2.23651
TRAF3IP2-AS1	13928	-2.23665
VSTM2L	14651	-2.23762
FAHD2B	4199	-2.23768
RAX2	10881	-2.23852
MICAL1	7949	-2.23871
TXNRD2	14257	-2.23966
SUMO2	12970	-2.24053
MIF-AS1	7969	-2.24071
CRSP8P	2901	-2.24141
WDR18	14702	-2.24448
STMN4	12894	-2.24666
WNT10B	14785	-2.24671
MRPS22	8215	-2.24791
RAPGEF5	10833	-2.24796
TMC4	13508	-2.24907
ATP5MF	1033	-2.24953
JPH3	6290	-2.24979
ZDHHC8P1	15007	-2.24985
ALYREF	486	-2.25034
FNDC11	4660	-2.25047
KIFC3	6548	-2.25071
PRMT1	10376	-2.25223
NCLN	8570	-2.25255
HBQ1	5485	-2.25268
TRAPPC9	13958	-2.25304
PEX5L	9669	-2.25454
RTEL1	11474	-2.25504
ZNF702P	15473	-2.25515
DBN1	3170	-2.25623
KNTC1	6645	-2.25823
FAHD2A	4198	-2.25849
APEX1	679	-2.25932
TRPC4AP	14058	-2.26011
PLRG1	9991	-2.26037
NDUFB6	8633	-2.26046
UBXN7	14368	-2.26112
ATP6V1G1	1061	-2.26138
TPRA1	13900	-2.26296
GPR142	5222	-2.2632
LINC01399	7016	-2.26322
ZNF266	15185	-2.26352
REPS1	10999	-2.26588
LOC100506990	7158	-2.26646
MCF2L-AS1	7749	-2.26657
PPM1B	10196	-2.26672
SUN1	12972	-2.26682
CCZ1B	2072	-2.26707
LIPC	7065	-2.26718
CYP1B1-AS1	3098	-2.26766
NAA35	8465	-2.26768
THAP9-AS1	13382	-2.27014
ITM2C	6237	-2.27024
DDB1	3233	-2.27113
SUPT4H1	12978	-2.27165
ATG2A	976	-2.27217
RFC5	11024	-2.27279
RNF167	11206	-2.27427
C9orf24	1678	-2.27441
CDKN2C	2230	-2.27517
SYNCRIP	13025	-2.27564
WRNIP1	14798	-2.27626
GPRIN1	5269	-2.27641
DNASE2	3526	-2.27649
CCDC92	1999	-2.27689
SIDT1	11970	-2.27921
BOLA1	1333	-2.27933
PLCH1	9917	-2.28015
ACOT7	135	-2.28068
HTR1A	5871	-2.28091
HYDIN	5893	-2.28225
MED9	7828	-2.2841
RIMS2	11124	-2.2859
MED17	7809	-2.28608
CXorf67	3069	-2.28851
PURB	10629	-2.28953
PPP1R9B	10247	-2.29049
GOLT1B	5160	-2.29174
DYNC1LI1	3688	-2.29188
ZW10	15624	-2.2922
ICA1	5905	-2.29286
DRC1	3616	-2.29354
DNLZ	3530	-2.29373
EDARADD	3743	-2.29502
IL1RAPL2	6041	-2.29673
ITPA	6238	-2.29688
ZNF354A	15238	-2.2971
PXYLP1	10653	-2.29742
CDC25B	2141	-2.29745
CCDC47	1965	-2.29871
CMC1	2603	-2.29983
WASF1	14674	-2.30092
GPN2	5209	-2.30426
CSAD	2925	-2.30444
KLHL28	6599	-2.30571
LOC101927027	7172	-2.30642
LOC100287497	7137	-2.30751
AZIN1	1112	-2.30767
GP9	5171	-2.30773
LOC101927974	7182	-2.30837
CZ1P-ASNS	3135	-2.30944
SNX21	12508	-2.31402
ASB13	900	-2.31482
USPL1	14522	-2.31506
C6orf136	1639	-2.3152
MRPL12	8157	-2.31534
CRLF3	2892	-2.3157
DUS2	3652	-2.31572
FAM27E2	4347	-2.31747
C14orf119	1465	-2.31884
CKAP4	2502	-2.31945
DGKB	3342	-2.32026
AP5Z1	664	-2.32044
TATDN1	13159	-2.32089
TTC7B	14168	-2.32094
LOC644936	7294	-2.32429
LOC344967	7246	-2.32639
ARFGEF3	739	-2.3267
SCN3B	11654	-2.32844
GTF3A	5388	-2.32916
CR2	2850	-2.32949
C1QL2	1522	-2.32965
ZFP2	15028	-2.33229
RASAL1	10851	-2.33461
CTR9	3002	-2.33498
CWC25	3044	-2.33565
STH	12866	-2.33619
BCL9L	1234	-2.33883
RNLS	11252	-2.3393
CENPS	2283	-2.33978
LCE5A	6820	-2.34117
DDT	3247	-2.34235
PSMG4	10526	-2.34244
KCMF1	6338	-2.34405
CHRNA7	2449	-2.34448
RP9P	11276	-2.34476
CCT6P1	2066	-2.3451
ZNRD1	15586	-2.34913
CNTN3	2665	-2.34969
LASP1	6795	-2.34997
LRRK2	7441	-2.35028
SH3RF1	11930	-2.35136
NUDT6	9062	-2.3518
ZNF793	15541	-2.35302
ZNF862	15572	-2.35313
TRERF1	13962	-2.35316
PIAS4	9779	-2.35357
TEX47	13330	-2.35379
PRKD2	10362	-2.35389
GPR63	5259	-2.35402
PUS7	10633	-2.35404
GRB2	5292	-2.3541
QRFPR	10676	-2.35555
RUNX1T1	11505	-2.35608
APC	673	-2.35617
CRMP1	2894	-2.35631
PP7080	10154	-2.35661
CYP46A1	3113	-2.35772
LOC643201	7287	-2.35788
ACAT1	110	-2.36041
NPR3	8920	-2.36191
TCHH	13259	-2.36208
CEP19	2303	-2.36522
PTHLH	10566	-2.36777
KCNJ12	6375	-2.36846
SGK494	11892	-2.36932
PRR3	10430	-2.37118
SMPD4	12411	-2.37141
COL7A1	2724	-2.37144
ACTN4	175	-2.37151
PTTG1	10619	-2.37171
NUDT2	9057	-2.37376
ADCYAP1	253	-2.37561
ZNF8	15543	-2.37628
CCDC137	1920	-2.3763
CLEC16A	2541	-2.37825
C3orf35	1612	-2.37856
RBP2	10940	-2.37925
LINC00526	6948	-2.3793
ZSCAN25	15608	-2.38069
LSG1	7454	-2.38084
YIPF1	14863	-2.38361
SLC39A3	12220	-2.3854
PPP1R16A	10224	-2.38544
ST6GALNAC5	12817	-2.38864
LOR	7334	-2.3893
MRPL37	8180	-2.39064
MPP1	8112	-2.39283
C3orf62	1615	-2.393
SMIM37	12398	-2.39452
ZC3HC1	14966	-2.39549
RDH13	10971	-2.39617
SUB1	12946	-2.39643
LINC00839	6968	-2.39665
TFAP2C	13334	-2.39665
NOS1AP	8873	-2.39838
MRPL40	8184	-2.40033
IDH3B	5925	-2.40043
LOC100129138	7113	-2.40098
ACAT2	111	-2.40121
RPL4	11346	-2.40141
TEX30	13328	-2.40345
LINC00933	6978	-2.40351
SMCR8	12370	-2.40438
RAI2	10794	-2.4044
CELF3	2263	-2.40573
ADORA1	288	-2.4063
TECPR1	13291	-2.40667
SLC36A1	12200	-2.40702
SLC35F3	12193	-2.40727
TMPO	13749	-2.40743
HES7	5571	-2.40859
HSPA12B	5845	-2.40932
ZNF770	15519	-2.41097
HMGN4	5727	-2.41112
ZSCAN29	15610	-2.41142
POC1A	10060	-2.41254
MED12	7801	-2.41481
ZNF319	15214	-2.41581
MRPS34	8226	-2.4175
FAM192A	4296	-2.42029
NDUFC2	8638	-2.42097
OR2L13	9199	-2.42131
TAF13	13095	-2.4215
ARHGAP10	746	-2.42172
CCDC149	1930	-2.422
LRRC23	7391	-2.4241
BOD1L1	1330	-2.42431
PA2G4	9322	-2.42513
NAB1	8473	-2.42567
ARID5A	811	-2.42635
GABARAPL2	4817	-2.42716
PET100	9654	-2.42751
HARS2	5467	-2.4276
SNRPE	12485	-2.42766
USP27X	14485	-2.4278
ILDR1	6058	-2.42987
PCGF3	9504	-2.43166
DOK6	3564	-2.43168
MRPL28	8172	-2.43199
LINC00937	6979	-2.43213
COG4	2690	-2.43214
EEF2K	3767	-2.43227
GPC6	5193	-2.43232
TSTD1	14132	-2.43362
ZNF213	15148	-2.43382
ATP5F1B	1024	-2.43431
STIP1	12869	-2.43478
SLC27A2	12143	-2.43534
MBD4	7723	-2.4357
TNFSF13B	13792	-2.43602
UBAC1	14283	-2.43636
SEPT3	11794	-2.43641
ZDHHC16	14991	-2.43965
MPDZ	8100	-2.43997
KIAA0100	6471	-2.44153
TCERG1L	13247	-2.44229
XRCC1	14836	-2.44237
FAM76B	4377	-2.44249
TINF2	13450	-2.44265
CAMK1G	1769	-2.44333
TIRAP	13454	-2.44373
ALDH1A3	430	-2.44518
BCLAF1	1235	-2.44892
RBMXL1	10938	-2.45034
SRXN1	12765	-2.45152
EEF1AKMT2	3760	-2.45177
ZMAT5	15081	-2.45177
CENPJ	2276	-2.45196
POMGNT2	10125	-2.45223
PTPN5	10592	-2.45226
SV2A	12997	-2.45378
OXSR1	9298	-2.45405
ACADL	103	-2.45543
ZSCAN21	15605	-2.45681
RTN3	11486	-2.45689
SEC13	11712	-2.45753
ADD2	256	-2.45756
RC3H1	10948	-2.45768
PRORSD1P	10391	-2.45788
ECT2	3741	-2.45803
STIM1	12867	-2.45823
GULP1	5411	-2.45957
SLC7A5P2	12285	-2.45973
COX18	2794	-2.46154
VKORC1L1	14594	-2.46156
INSM2	6116	-2.46208
FTH1	4752	-2.46294
VRK3	14641	-2.46393
TTPAL	14188	-2.46603
NIPSNAP1	8775	-2.46661
AIFM1	372	-2.46669
TMEM255B	13669	-2.4673
LMBRD1	7083	-2.46733
SYNE1	13028	-2.46775
CCDC110	1903	-2.46815
TBC1D9B	13197	-2.46852
GRB14	5291	-2.46886
MAGEH1	7566	-2.47044
SYNPO	13041	-2.47126
CD52	2110	-2.47207
RPL41	11347	-2.4732
CCND2-AS1	2028	-2.47386
TP53I11	13866	-2.47488
COQ10A	2769	-2.47658
ATP2A2	1014	-2.47749
AK5	387	-2.47783
GCNT1	4930	-2.47972
SLC35E3	12189	-2.47982
AKAP13	396	-2.48076
CMTM8	2616	-2.48224
AHRR	365	-2.48399
SYNGR3	13035	-2.4853
SEPT7P2	11798	-2.48583
KRTAP10-11	6687	-2.48614
ZNF562	15364	-2.48615
TMEM107	13536	-2.48625
NIP7	8767	-2.48787
KDM5D	6454	-2.48844
TNNT3	13809	-2.48945
DUSP8	3675	-2.49002
TMEM81	13724	-2.49064
WDR73	14739	-2.49122
SIGLEC6	11976	-2.49199
HNRNPD	5750	-2.49365
FAM50A	4362	-2.49447
MLX	8035	-2.49489
CHCHD2	2386	-2.49577
LOC101928433	7189	-2.49726
ZNF527	15339	-2.49792
ZNF629	15424	-2.4986
SNX32	12518	-2.4987
SLC22A18	12072	-2.4988
ANKRD33B	578	-2.49899
GOLM1	5156	-2.49932
FILIP1	4590	-2.49958
TNIP3	13798	-2.50147
GMCL1	5081	-2.50252
HAPLN1	5461	-2.50355
CDK7	2215	-2.5036
PAF1	9341	-2.50375
DPY19L2P4	3601	-2.50453
NFE2L1	8721	-2.50489
NR3C1	8949	-2.50613
LINC01637	7032	-2.50625
MAP3K4	7634	-2.50711
LOC730098	7322	-2.51014
CNTN1	2663	-2.51035
ANKS1A	601	-2.51088
APAF1	665	-2.51093
EEFSEC	3768	-2.51177
HAPLN4	5463	-2.5124
LINC00667	6963	-2.51256
FGF17	4554	-2.51273
PLA2G7	9892	-2.51445
PSORS1C1	10527	-2.51449
S100A8	11536	-2.51466
DLX2	3446	-2.51484
MAGEE1	7563	-2.51484
MYO5C	8428	-2.51512
CDC26	2142	-2.51697
DDX47	3270	-2.51706
RTCB	11473	-2.51706
VASN	14556	-2.51939
TSNAXIP1	14097	-2.51998
ZNF853	15571	-2.52039
TCTA	13270	-2.52065
TMEM223	13644	-2.52204
TPM1	13888	-2.52219
XPO6	14832	-2.52282
BFAR	1268	-2.5229
FIS1	4593	-2.52353
CLEC2L	2545	-2.52467
L1TD1	6743	-2.52648
CLIP1	2560	-2.52677
PPP2R2A	10252	-2.52725
PPP1R13B	10217	-2.52734
LAMTOR5	6776	-2.52791
LOC100129291	7114	-2.52856
VSTM1	14648	-2.52891
EIF5	3870	-2.53001
KHDC1L	6462	-2.53004
SPRY2	12686	-2.53027
NR4A2	8952	-2.53177
WDR54	14729	-2.53455
ATF4	962	-2.53504
CDK14	2198	-2.53526
SLCO4A1	12309	-2.53574
COQ5	2774	-2.53581
NDUFB9	8636	-2.53595
ZNF573	15376	-2.53815
RAN	10809	-2.54
SCAMP3	11615	-2.54017
MPP7	8117	-2.54047
MTERF1	8288	-2.54058
AMBRA1	488	-2.54259
PHLPP2	9755	-2.54401
GTF3C5	5393	-2.54526
ZNF362	15242	-2.54585
SEC61G	11735	-2.54623
FLCN	4616	-2.54647
ZNF653	15434	-2.54682
EFCAB6	3775	-2.54874
CD99L2	2130	-2.5488
UBB	14291	-2.54905
ZNF791	15540	-2.5494
TPTE2P1	13911	-2.54949
DCP1A	3209	-2.5495
NAT14	8522	-2.54971
DGAT2	3334	-2.55031
SYNM	13040	-2.55137
FBXO44	4492	-2.55151
PTER	10549	-2.55389
PTPN1	10579	-2.5543
FAM216A	4328	-2.55481
NDUFS3	8641	-2.55551
ZNF410	15262	-2.55658
VPS45	14628	-2.55698
SPINK2	12652	-2.55724
KLF11	6563	-2.55774
ADAD2	199	-2.55933
GRIA4	5302	-2.55939
RUNDC1	11502	-2.55944
PSRC1	10532	-2.55962
MTX3	8338	-2.55991
MTG2	8299	-2.56061
PPA1	10155	-2.56065
EIF4G1	3866	-2.56125
KLF13	6565	-2.56193
NECTIN1	8659	-2.56221
LINC00900	6975	-2.56377
GNA15	5098	-2.56388
MOCS2	8069	-2.56394
AMMECR1L	501	-2.56407
PSD3	10472	-2.56415
SLC35G2	12196	-2.56481
NOL12	8850	-2.56497
PNCK	10031	-2.56526
PRKAR2B	10349	-2.56543
B4GALT2	1138	-2.56723
MRPL53	8197	-2.5685
LNPK	7101	-2.56866
RPS14	11374	-2.56869
PPM1H	10201	-2.57303
LIMK1	6907	-2.57351
DNAJB2	3485	-2.57383
UTP14C	14526	-2.57572
KLHL29	6600	-2.57621
ATXN1	1082	-2.57829
ARL3	826	-2.57845
RPL36AL	11340	-2.57877
PERM1	9651	-2.57947
LCMT2	6824	-2.58016
SERBP1	11802	-2.58033
NSA2	8986	-2.58052
INPP5J	6109	-2.58061
KIAA0232	6472	-2.58069
PHACTR1	9714	-2.58087
TPBG	13877	-2.58167
FLII	4618	-2.58291
HBZ	5487	-2.58302
RPL26	11322	-2.58381
GOLGA2P7	5143	-2.58474
KCNC1	6349	-2.58481
ZKSCAN4	15073	-2.58669
TMEM121B	13548	-2.58789
AGMAT	340	-2.58855
SIK2	11978	-2.59145
SRGAP2B	12728	-2.59178
LGI4	6874	-2.59351
CAD	1740	-2.59457
VWC2L	14664	-2.59541
PRPF31	10401	-2.59625
TUBB8	14212	-2.59757
C3orf18	1609	-2.598
SNX33	12519	-2.59828
ARHGEF18	789	-2.59852
LRP8	7380	-2.59888
SAP18	11572	-2.59927
WHAMMP2	14769	-2.59955
UCKL1	14375	-2.59974
LINC00965	6984	-2.60053
EIF3IP1	3850	-2.60099
TAPBP	13131	-2.60143
NUDT16L1	9053	-2.60217
PPFIBP1	10172	-2.60278
ST6GALNAC6	12818	-2.60518
CABYR	1711	-2.60692
HOOK3	5771	-2.61071
PTPN4	10591	-2.61106
SFRP2	11871	-2.61128
TMEM60	13707	-2.61205
SERINC1	11806	-2.61288
SEMA6B	11774	-2.61327
EMID1	3936	-2.61354
ARID5B	812	-2.61355
PRO1804	10385	-2.61395
ADAM19	205	-2.61426
INO80E	6100	-2.61476
CNNM1	2636	-2.61552
B4GAT1	1144	-2.61639
EPS15	4033	-2.61645
TRIM49	14001	-2.61677
ZNF492	15316	-2.61765
CAPZA2	1810	-2.61852
PDXDC2P-NPIPB14P	9618	-2.61949
SKAP2	12005	-2.62133
TAPT1	13133	-2.62265
RPL7	11350	-2.62288
ZNF74	15504	-2.62418
REL	10988	-2.6256
FUZ	4780	-2.62594
LOC148709	7229	-2.62626
MCTS1	7773	-2.62637
AMZ2P1	514	-2.62753
NTRK3	9031	-2.6285
PARVA	9418	-2.62926
GYG2P1	5422	-2.62975
TNFRSF4	13787	-2.63128
PCDHB17P	9481	-2.63183
CLUAP1	2593	-2.6324
LAMB2P1	6764	-2.63254
ZFPL1	15043	-2.63313
RPSAP52	11418	-2.63353
SFXN3	11880	-2.63395
MSANTD4	8244	-2.63554
DPCD	3573	-2.63559
STX12	12921	-2.63562
ZNF454	15295	-2.63579
ZNF721	15490	-2.63586
TRIO	14020	-2.63779
MAP7D1	7647	-2.63842
PIF1	9788	-2.63897
RPL5	11348	-2.6393
EMX2	3951	-2.63972
MKL2	8010	-2.64001
FBXO38	4487	-2.64035
DCAF5	3189	-2.64084
INAFM2	6082	-2.64173
ZNF143	15118	-2.64184
SFTPA1	11876	-2.64196
PLCL2	9920	-2.64424
SLC26A1	12134	-2.6443
DNAJC16	3498	-2.64729
ZNF830	15559	-2.64827
SLC7A1	12278	-2.64846
UBE2CP5	14296	-2.64899
TRIM28	13986	-2.64967
MPV17	8123	-2.65016
ZNF557	15359	-2.65026
NPY2R	8930	-2.65842
C6orf120	1638	-2.65878
ZNF550	15355	-2.66235
CCSER1	2058	-2.66341
MRPS18B	8211	-2.66439
CES2	2335	-2.66453
FDPS	4522	-2.66527
EMX2OS	3952	-2.6671
FAM185A	4289	-2.66722
DBIL5P	3169	-2.66751
DACT3	3146	-2.66836
ESYT1	4099	-2.66845
MAPK8IP1P2	7664	-2.66895
BBS1	1189	-2.66959
ADAR	233	-2.66971
POLR2D	10098	-2.66979
C11orf49	1437	-2.66998
CCNQ	2044	-2.67005
ZNF124	15105	-2.67265
ASPHD1	936	-2.67326
SNX12	12499	-2.67441
PYGB	10659	-2.67507
CCNO	2043	-2.67667
DNPEP	3542	-2.67729
KIF21B	6527	-2.67744
AGAP5	329	-2.67752
IAH1	5899	-2.67779
RNF214	11224	-2.67912
C9orf16	1676	-2.67912
USP12	14472	-2.6797
EDC3	3744	-2.68065
CMC2	2604	-2.68095
ATP6V0E2	1052	-2.68219
DHRS7B	3371	-2.68418
PCDH19	9465	-2.68443
SLC1A6	12064	-2.68453
IL27RA	6046	-2.68472
ARMCX1	848	-2.68489
IFNGR2	5962	-2.68593
NME5	8826	-2.68609
CGRRF1	2373	-2.68657
SIPA1L2	11989	-2.68737
RYK	11522	-2.6875
COQ10B	2770	-2.68768
ARHGEF2	791	-2.6894
COPS5	2761	-2.69013
CNOT3	2644	-2.69301
TWIST1	14236	-2.6942
RELB	10990	-2.6949
RAB27B	10709	-2.69539
EXOC6	4139	-2.69635
ZNF512B	15327	-2.69809
C12orf54	1457	-2.69864
COX7A2	2807	-2.6993
KRT83	6680	-2.69983
MGAT1	7920	-2.70035
MICAL3	7951	-2.70152
TCF20	13250	-2.70199
VDAC2	14573	-2.70209
PHB	9719	-2.70213
MALT1	7583	-2.70274
CDK11A	2194	-2.70313
BTC	1400	-2.70532
SUV39H1	12993	-2.70603
VN1R1	14601	-2.7062
FBXO6	4497	-2.70629
SUSD6	12992	-2.70755
AXIN2	1108	-2.70782
CACYBP	1739	-2.7079
NUDT10	9047	-2.70877
MAGED2	7562	-2.71196
PGAM4	9691	-2.71234
ATP13A1	1002	-2.71332
HUNK	5886	-2.71338
MYL3	8401	-2.71395
TMEM38A	13686	-2.71502
RNF5	11243	-2.71552
KIAA1614	6505	-2.71582
VPS50	14631	-2.71655
RAB28	10710	-2.71746
BRINP1	1366	-2.71785
DNAH1	3469	-2.71815
AOC2	636	-2.7186
DPY19L2P2	3599	-2.71901
CCDC186	1950	-2.71911
PRRG3	10442	-2.72024
CLU	2592	-2.72107
NT5M	9017	-2.72109
MAFK	7558	-2.72181
TBC1D23	13180	-2.72275
UNC13C	14414	-2.72303
SF3B2	11859	-2.7236
ERRFI1	4083	-2.72396
C14orf28	1469	-2.72403
PSMB7	10493	-2.72415
NCAM2	8547	-2.72448
SCRN3	11672	-2.72526
PNPLA3	10051	-2.72735
TTC37	14159	-2.7285
BOLA2-SMG1P6	1334	-2.72904
SPDYE3	12627	-2.73003
PRR16	10425	-2.73013
FAM193A	4297	-2.73067
AARD	18	-2.73076
EXOSC10	4145	-2.73152
ZNF584	15387	-2.73188
RBBP7	10888	-2.73291
CROCCP2	2898	-2.73328
SAMD4B	11564	-2.73384
GAREM1	4886	-2.73746
UBE2D3	14299	-2.73866
COLGALT2	2735	-2.73937
KCND3	6355	-2.73957
MINOS1	7980	-2.73958
FGF14	4552	-2.7407
MGST3	7941	-2.74167
MED18	7810	-2.74247
TXN2	14245	-2.74285
LRWD1	7452	-2.74365
DANCR	3152	-2.74378
PHF13	9727	-2.74393
NPIPB15	8908	-2.74406
FBXL18	4458	-2.74436
LINC00889	6973	-2.74535
BEST3	1259	-2.74538
DHX37	3384	-2.74588
SPAG9	12597	-2.74653
TRAPPC8	13957	-2.74709
PPIEL	10183	-2.74731
LTA4H	7474	-2.74755
RBM11	10900	-2.74783
SRSF4	12759	-2.74787
ADO	287	-2.74811
PCYOX1L	9538	-2.74944
TSNARE1	14095	-2.7496
NPDC1	8898	-2.75155
C2CD4C	1584	-2.75296
DOK4	3562	-2.7537
CISD2	2493	-2.75387
GPN3	5210	-2.75461
MYH10	8391	-2.75664
IARS2	5902	-2.75695
CUL4A	3033	-2.75848
NFIC	8726	-2.76206
SYNGR4	13036	-2.7622
CNIH1	2626	-2.76316
CLEC4G	2548	-2.76333
PARP8	9413	-2.76429
DIO2	3400	-2.76809
INIP	6096	-2.76862
PSMC4	10500	-2.76966
ANKRD26	571	-2.77036
ARHGAP9	777	-2.77047
HIST1H4E	5659	-2.77285
JHDM1D-AS1	6277	-2.77299
ZNF876P	15573	-2.77671
FAM220A	4334	-2.77703
NOA1	8843	-2.7787
ID3	5918	-2.7791
BAX	1180	-2.77916
STX4	12932	-2.77941
PTRH1	10615	-2.77955
ABHD17A	71	-2.7796
LARGE1	6784	-2.78026
CDH9	2186	-2.78071
KDELR3	6439	-2.78163
ADARB1	234	-2.78179
EXOSC2	4146	-2.78214
ADRA1B	295	-2.78549
CLK4	2568	-2.78656
MARK2	7695	-2.78743
EIF3F	3846	-2.78874
WIZ	14779	-2.78949
KCNA3	6341	-2.79232
PLCB1	9908	-2.79243
AIMP2	378	-2.79264
MYO16	8417	-2.79318
AHR	364	-2.79374
ABLIM2	87	-2.79717
MOCS3	8070	-2.79826
KCTD15	6422	-2.79874
SUGT1P3	12958	-2.80016
PNPLA6	10053	-2.80078
SPTY2D1	12706	-2.80153
TSTD3	14134	-2.80162
FDPSP2	4523	-2.80355
RMC1	11152	-2.80397
APH1A	681	-2.80513
CHRDL1	2438	-2.80538
REP15	10997	-2.80663
TTC17	14142	-2.80875
FAHD2CP	4200	-2.80879
C19orf47	1507	-2.81108
UBE2D2	14298	-2.8113
GSDMB	5342	-2.8136
EIF3J-AS1	3852	-2.81463
H1FX	5431	-2.81479
NGB	8744	-2.81509
PSMG3-AS1	10525	-2.81677
COQ4	2773	-2.8178
CYHR1	3091	-2.81844
NUP155	9075	-2.82048
ATG2B	977	-2.82166
CHCHD4	2388	-2.82325
PTCHD4	10544	-2.82411
VWA3A	14658	-2.82434
SETD5	11843	-2.82478
PLXNA4	10002	-2.8254
PDHB	9589	-2.82597
SGSM2	11900	-2.82772
LCP2	6831	-2.8282
FAM184A	4287	-2.82863
R3HCC1	10684	-2.8289
ERLEC1	4071	-2.82982
KIF1B	6522	-2.83019
MRPS11	8204	-2.83103
HMGCLL1	5719	-2.83155
NTHL1	9019	-2.83229
TUBA4B	14203	-2.83242
ANKRD16	555	-2.83266
PITPNA	9852	-2.83573
APPL1	707	-2.8371
SNHG11	12449	-2.83732
PRR7	10435	-2.83782
VWA5B2	14660	-2.8382
ZNF444	15289	-2.83964
PRPS1L1	10414	-2.8398
FAM106A	4209	-2.84055
PRICKLE1	10329	-2.84126
RTN4IP1	11488	-2.84161
SLC25A24	12103	-2.84168
MMP16	8047	-2.8421
GMFB	5085	-2.84449
TBL3	13212	-2.84734
USP6	14516	-2.84802
ZNF419	15268	-2.84847
ARPP19	867	-2.8496
ZFP91	15042	-2.85058
NAA11	8459	-2.85066
SEPT14	11792	-2.85087
NMT2	8837	-2.8517
IFT122	5968	-2.8523
ECHS1	3734	-2.85271
DDX23	3258	-2.85318
PDS5A	9613	-2.85364
PHACTR3	9716	-2.85446
NDUFB5	8632	-2.85709
DTX3	3646	-2.85717
ZNF789	15537	-2.85721
VASH1	14554	-2.85801
LINGO2	7061	-2.85859
ZNF544	15350	-2.85881
RPL3	11329	-2.85895
ADPRHL2	292	-2.85955
LRPPRC	7382	-2.85984
GRIK5	5309	-2.86017
SPOP	12668	-2.86148
FAM98B	4405	-2.86216
TTTY15	14191	-2.86365
PRPS2	10415	-2.86444
GPR20	5244	-2.86506
ARFGAP2	735	-2.86661
TPD52L2	13882	-2.86685
TBRG1	13216	-2.86914
FBXO17	4472	-2.86915
POLG2	10083	-2.87011
ZNF192P1	15138	-2.87147
PSMC2	10497	-2.87262
HIC2	5595	-2.87282
ISCU	6190	-2.8739
DUSP14	3659	-2.87429
ZDHHC7	15005	-2.87449
PIP4P2	9841	-2.8754
LOC107984035	7223	-2.87541
SEC14L2	11715	-2.87547
USP5	14512	-2.87591
FAM209B	4316	-2.87678
ING2	6088	-2.87828
HSPB11	5858	-2.87925
ZNF667-AS1	15444	-2.88019
RAD51D	10781	-2.88049
ASNSP1	932	-2.88162
ABI1	81	-2.88298
CATSPER2P1	1860	-2.88354
NEDD4L	8663	-2.88356
PRDX5	10315	-2.88394
RUBCN	11497	-2.88405
PRKN	10367	-2.88425
TRIM68	14013	-2.88528
CRH	2879	-2.88701
QARS	10669	-2.88817
NOL11	8849	-2.88834
ZNF607	15404	-2.88852
SESN2	11833	-2.88913
ZHX1	15061	-2.89
UQCC1	14439	-2.89079
HARS	5466	-2.89094
MTUS2	8335	-2.89137
LOC100130950	7121	-2.89253
RIPOR1	11140	-2.89268
C17orf75	1493	-2.89383
RITA1	11147	-2.89456
SMG1	12372	-2.89514
LSMEM1	7468	-2.89585
SPTAN1	12696	-2.89587
TRAPPC4	13953	-2.89594
C8orf76	1668	-2.89797
TBP	13213	-2.89934
GABRA4	4829	-2.90029
BAG4	1160	-2.90117
COMMD2	2739	-2.90225
TNPO3	13812	-2.90226
ERCC1	4048	-2.9028
PGP	9709	-2.90425
GATD1	4907	-2.90433
PSMB6	10492	-2.90444
STX6	12934	-2.90459
HERC6	5564	-2.90557
FGF9	4562	-2.90573
TMEM237	13653	-2.90603
ARHGAP39	769	-2.90645
ARL16	821	-2.90734
DDHD1	3236	-2.90737
LINC00632	6956	-2.90901
RNF115	11181	-2.91045
JMJD1C	6280	-2.91182
CACNA1D	1717	-2.91211
ANKRD54	597	-2.91228
AGTPBP1	353	-2.9143
LOC105372480	7208	-2.91629
RPS3A	11397	-2.91786
TP53TG3D	13873	-2.91787
COPS8	2765	-2.91815
TUBB2A	14206	-2.91815
CTSD	3010	-2.91893
CAP2	1792	-2.91961
THOP1	13400	-2.92064
EMD	3932	-2.92151
SPATA20	12607	-2.92205
GTF2A1	5371	-2.92335
NXF1	9101	-2.92352
PITPNM1	9855	-2.92379
CELF5	2265	-2.92381
RRAGD	11429	-2.92424
SNX8	12524	-2.92528
EIF2S3B	3841	-2.92563
OTUD7A	9284	-2.92642
ARFGAP1	734	-2.92746
SUPT3H	12977	-2.92795
MEN1	7850	-2.92861
GPNMB	5211	-2.93072
PHF20L1	9732	-2.93133
HECTD2	5540	-2.93148
SSTR1	12791	-2.93156
CPNE9	2833	-2.93318
BLOC1S2	1298	-2.93341
COX4I1	2797	-2.93346
STX1B	12929	-2.9358
UCHL1	14370	-2.93645
ARHGEF28	795	-2.93757
ZNF785	15534	-2.9376
GOSR1	5167	-2.93863
MFGE8	7895	-2.93937
PARVB	9419	-2.94029
UBA1	14276	-2.94059
MRPS24	8217	-2.9407
CFAP44	2345	-2.94164
SCRIB	11669	-2.94226
STX10	12920	-2.94272
CAMK1D	1768	-2.94304
COLQ	2736	-2.94396
SYDE2	13017	-2.94408
KCNH5	6365	-2.94511
TTYH3	14194	-2.94517
TACO1	13085	-2.94551
POMK	10126	-2.94639
DLG2	3431	-2.94671
RPL9	11354	-2.9473
CITED2	2498	-2.9488
VPS53	14634	-2.94889
MPRIP	8121	-2.9494
RILPL2	11119	-2.94945
GOLGA2	5139	-2.95026
RIMBP2	11120	-2.95172
HRH2	5805	-2.95282
STK24	12877	-2.95573
SLC25A25	12104	-2.95713
TUBG1	14216	-2.96186
CDC23	2140	-2.96189
TMEM74	13720	-2.96235
NPTX1	8924	-2.96235
LOC100131289	7122	-2.96296
ZNF605	15402	-2.96358
MECR	7797	-2.96537
SH3RF3	11931	-2.96566
MTO1	8322	-2.96571
TMEM130	13556	-2.96617
ADRB1	299	-2.96654
ZFR	15046	-2.96702
AKT2	419	-2.96715
HNRNPA0	5740	-2.96767
FAM72A	4375	-2.96829
LOC728739	7310	-2.96873
TIMM29	13438	-2.9695
LINC01102	6995	-2.96981
OSER1	9261	-2.96989
CSTF2T	2968	-2.9699
MBTPS1	7738	-2.97056
NSDHL	8990	-2.97153
OXA1L	9290	-2.97192
LDHB	6839	-2.97617
CACNA1B	1715	-2.97686
POP5	10135	-2.97884
EPRS	4032	-2.98249
CRK	2888	-2.98265
BRSK2	1377	-2.98418
APOL4	697	-2.98434
PPP1R11	10213	-2.98467
KLK7	6622	-2.98567
SRP9	12739	-2.9858
SCARA5	11623	-2.98618
MALAT1	7580	-2.98685
FRMPD4	4733	-2.98738
CCT3	2061	-2.98759
GOLGA2P6	5142	-2.98796
SLC29A2	12149	-2.98891
C1orf43	1553	-2.98943
MTRF1L	8328	-2.99033
COP1	2750	-2.99164
HECW1	5543	-2.99229
SORCS3	12546	-2.99372
DLST	3444	-2.99467
CKB	2504	-2.99467
ARL17B	823	-2.99566
45721	7685	-2.9976
P2RX5	9304	-2.99779
USB1	14461	-2.9979
ACTR10	176	-2.99819
ITGB1BP1	6225	-3.00299
EPN1	4027	-3.00457
JAKMIP2	6267	-3.00496
GAP43	4881	-3.00653
RPL31P11	11332	-3.00655
KCTD6	6432	-3.00749
B3GNT4	1128	-3.00836
TMEM198	13624	-3.00937
PDXDC1	9617	-3.0106
GPR155	5229	-3.01092
PIGH	9795	-3.01133
MYC	8380	-3.01168
CAPNS2	1804	-3.01173
PLK1	9967	-3.01295
MRPL46	8190	-3.01408
LSM6	7465	-3.0151
DNASE1L1	3524	-3.0167
STOML1	12898	-3.01721
SCYL1	11679	-3.01746
TMEM191A	13621	-3.01813
BOD1L2	1331	-3.01984
HIVEP2	5675	-3.02023
DDX3Y	3266	-3.02157
HNRNPA2B1	5744	-3.02191
PHYHIPL	9766	-3.02285
CIAPIN1	2475	-3.02338
MRM3	8146	-3.02382
TEFM	13298	-3.02569
LOC103344931	7205	-3.02579
MIF	7968	-3.02599
GNB3	5110	-3.02752
IGSF23	6009	-3.02887
SCARF2	11627	-3.03056
COBL	2684	-3.0315
ZBTB41	14932	-3.03253
IQSEC3	6166	-3.03366
TRUB1	14073	-3.03371
CLIP2	2561	-3.03435
METTL5	7881	-3.03605
NPHP4	8903	-3.03686
ZMAT3	15079	-3.03731
DDX21	3257	-3.03821
MYO7A	8430	-3.03945
ARPC5L	865	-3.03954
DDOST	3243	-3.04081
RPGRIP1L	11290	-3.04085
VTI1B	14656	-3.04101
GMEB1	5083	-3.04138
DDX25	3260	-3.04171
SPAG5	12594	-3.042
NAT8L	8525	-3.04251
KLC2	6559	-3.04286
ARL15	820	-3.04351
ART3	884	-3.04395
SLC12A5	12026	-3.04462
SIRT7	11999	-3.04502
WDR36	14714	-3.04531
MCCC1	7744	-3.0455
NPTX2	8925	-3.04616
C17orf100	1489	-3.04805
CALML3	1760	-3.04845
ZNF207	15144	-3.05028
ACTN2	174	-3.05039
RAB11FIP1	10692	-3.05255
DOPEY2	3570	-3.05339
ARF6	733	-3.05357
HEMK1	5551	-3.05459
LOC100507351	7159	-3.05495
MRVI1-AS1	8237	-3.05507
RPL7A	11351	-3.0564
KREMEN2	6661	-3.05857
PAK3	9355	-3.05915
NCALD	8545	-3.06078
MELTF-AS1	7849	-3.06404
KLF6	6573	-3.06488
SART1	11586	-3.06689
TFPT	13349	-3.06738
DDN	3242	-3.06891
NCOR1	8578	-3.0699
TAC3	13080	-3.07089
METTL2B	7878	-3.07263
GAS2L1	4893	-3.07267
EGR3	3807	-3.0753
ZSWIM7	15621	-3.07617
HDGFL2	5522	-3.07639
FXR2	4783	-3.07647
NUFIP1	9067	-3.07724
GID8	5005	-3.07858
CAPN5	1801	-3.07899
SAP130	11571	-3.07916
RAB11FIP4	10695	-3.08075
PNISR	10032	-3.08082
ZNF563	15365	-3.08161
PRKDC	10364	-3.08166
NNT	8842	-3.08201
GNA14	5097	-3.08279
TRIR	14028	-3.08281
MGAT3	7922	-3.08419
UBE3D	14334	-3.08459
DUSP19	3663	-3.08483
L2HGDH	6744	-3.08515
FBXL16	4456	-3.08662
MAGI1	7568	-3.08692
SPRY4	12688	-3.08706
MED7	7826	-3.08718
PIGX	9807	-3.08796
ZNF554	15357	-3.08845
HYLS1	5897	-3.08894
COX6A1	2801	-3.08962
BRWD1	1378	-3.08978
CTNNBIP1	2996	-3.09024
NARS2	8519	-3.0913
KIAA2013	6511	-3.09219
EIF2B4	3835	-3.0951
PRKAG1	10343	-3.09563
KCTD16	6423	-3.09581
RPL28	11326	-3.09684
QTRT1	10682	-3.09713
C1orf100	1532	-3.09721
RTCA	11472	-3.09908
FADS6	4193	-3.09947
C5orf30	1630	-3.1002
DUSP6	3673	-3.103
NEIL1	8670	-3.10326
TAF7	13110	-3.10372
BEX1	1263	-3.10549
TRMT9B	14047	-3.10559
ASL	927	-3.10576
KCNMB2	6397	-3.10726
PGAM1P5	9689	-3.10909
LINC00473	6940	-3.11008
GGCX	4980	-3.11053
HMOX2	5733	-3.1112
HDAC3	5510	-3.11396
RARA-AS1	10839	-3.11652
NMNAT3	8833	-3.11828
PIK3CD	9817	-3.11867
ELP3	3915	-3.12085
GFM2	4965	-3.12198
YPEL4	14877	-3.12207
SVBP	13000	-3.1229
CLTB	2589	-3.12325
ACTR6	185	-3.12328
MRGPRF	8140	-3.12371
CXXC1	3062	-3.12475
FASTKD3	4434	-3.12507
WFDC12	14761	-3.12593
PPM1A	10195	-3.12598
MXD1	8362	-3.12791
MRPS23	8216	-3.12926
WDR61	14734	-3.12983
GTPBP1	5395	-3.13121
EARS2	3717	-3.13123
RBM10	10899	-3.13177
UBE2T	14327	-3.13193
URGCP	14456	-3.13764
CA7	1697	-3.13782
NOL9	8857	-3.13874
SYT13	13054	-3.13886
DEK	3301	-3.14009
NOL4L	8853	-3.14034
ZNF648	15431	-3.14074
FES	4536	-3.14094
MORN4	8089	-3.14105
MAN2B2	7598	-3.1413
RPRD1B	11366	-3.14141
RNF219	11229	-3.14363
USP32P1	14493	-3.14507
SLX4	12333	-3.1451
CNIH3	2628	-3.14575
KCNB2	6348	-3.14588
EXOSC9	4153	-3.14638
DMXL2	3464	-3.14713
CNOT6L	2647	-3.14754
PHF23	9735	-3.14788
C2orf50	1593	-3.14799
EFNB2	3793	-3.14821
CENPT	2284	-3.14892
ABTB1	93	-3.1494
CYB561	3070	-3.1497
SKIDA1	12007	-3.15107
SUV39H2	12994	-3.15111
TSFM	14086	-3.15192
GLS	5068	-3.15349
PPIL2	10188	-3.15365
CCDC22	1953	-3.15371
DPYSL2	3606	-3.15432
PALM	9361	-3.15599
RMDN2	11154	-3.15621
ABCA10	28	-3.15642
EMC8	3929	-3.15736
CHCHD6	2390	-3.15859
YY1AP1	14893	-3.15874
HSPA12A	5844	-3.16033
ZNF212	15147	-3.16057
TSTA3	14131	-3.16067
YWHAB	14885	-3.16074
TOM1L1	13830	-3.16149
YLPM1	14871	-3.16226
SLC35B1	12180	-3.16249
ORC6	9242	-3.16387
DNAJC7	3516	-3.16601
ERC2	4046	-3.1668
CLPTM1	2582	-3.16814
ERGIC3	4061	-3.16815
NDUFAB1	8615	-3.16837
MLLT10	8028	-3.17097
CMTM4	2612	-3.17172
CEACAM19	2247	-3.17264
METTL6	7882	-3.17347
SPIN2B	12649	-3.17496
SUCLG1	12948	-3.17528
PDSS2	9616	-3.17584
OR2L3	9200	-3.1762
RPS19BP1	11382	-3.17634
FAM168A	4270	-3.17843
PIGL	9797	-3.17898
DAGLA	3149	-3.17936
EPHB2	4018	-3.17978
SPCS3	12623	-3.17999
SLC20A1	12066	-3.18124
PQLC1	10287	-3.18159
COL6A1	2720	-3.18179
RTL5	11480	-3.1822
PSME3	10519	-3.18271
RNASEH2B	11167	-3.18363
SUPT5H	12979	-3.18446
NAA10	8458	-3.1852
ARMCX2	849	-3.18617
MED16	7808	-3.18678
LOC645752	7297	-3.18714
YME1L1	14872	-3.1877
ALKBH4	465	-3.18958
KCTD1	6416	-3.18988
ZNF829	15557	-3.19073
KAT2A	6315	-3.19114
KCNC2	6350	-3.19192
UPF3B	14431	-3.19199
PEX26	9666	-3.19211
PTPN9	10593	-3.19222
RIMS4	11126	-3.19335
ILF2	6060	-3.19471
BABAM2	1151	-3.19531
BNIP3	1326	-3.19569
TMEM240	13656	-3.19664
PPP2CA	10248	-3.20251
MZT2A	8450	-3.20473
HAX1	5477	-3.20507
ITGA2B	6212	-3.20529
HGS	5584	-3.20574
EBLN3P	3723	-3.20747
PAPD4	9377	-3.20786
CCDC68	1975	-3.20881
PRELID2	10319	-3.21003
DACT1	3144	-3.21421
LYRM1	7517	-3.21567
SSTR2	12792	-3.2175
CES4A	2336	-3.21839
PSMD4	10511	-3.21903
PRDM4	10307	-3.22005
GLRX5	5067	-3.22009
TMEM161B	13586	-3.22015
TCP1	13267	-3.22235
LYSMD4	7525	-3.22246
ATF7IP2	968	-3.2248
SIRT3	11996	-3.22495
LDHC	6840	-3.22507
CRAT	2856	-3.22563
CNOT7	2648	-3.22577
SLC25A14	12093	-3.22688
EZH1	4164	-3.22708
MICU1	7955	-3.2271
COLGALT1	2734	-3.22728
CENPF	2275	-3.2276
ATG4D	982	-3.22878
AFTPH	322	-3.2309
NDRG4	8596	-3.23095
TMEM106C	13535	-3.23189
CLSTN2	2586	-3.23302
WHAMM	14768	-3.23355
NPIPA8	8906	-3.23361
CCM2	2019	-3.23448
STK4	12888	-3.23469
JADE1	6257	-3.23619
DRAP1	3614	-3.2366
TPX2	13916	-3.23722
TNRC6B	13816	-3.23957
ATOH7	993	-3.23973
CLPTM1L	2583	-3.23974
USE1	14462	-3.23997
INTS11	6120	-3.24268
MYO15A	8415	-3.24332
ZNF385D	15252	-3.24341
SLC25A5	12127	-3.244
KCNK6	6392	-3.24643
KCNAB3	6346	-3.24749
SPTBN5	12701	-3.24764
FUT6	4775	-3.24906
PCDHA1	9470	-3.24993
PABPC1L2A	9327	-3.25041
SMAD3	12338	-3.25058
KITLG	6556	-3.25216
LSM1	7455	-3.25319
TDRKH	13287	-3.25327
SMPDL3A	12412	-3.25375
CHD8	2400	-3.25533
HIST1H4B	5656	-3.25719
DCTN6	3221	-3.2584
NIPSNAP3B	8778	-3.25848
MB21D2	7719	-3.25883
TUBGCP5	14221	-3.26007
DYNC2LI1	3691	-3.26017
ZNF12	15103	-3.26082
NRDC	8962	-3.26316
ENOPH1	3970	-3.26484
SREBF2	12721	-3.26646
EIF3G	3847	-3.26646
LINC01138	7002	-3.26682
E2F1	3708	-3.26762
PCYT2	9541	-3.26938
FAM110C	4214	-3.26954
ZFAND2B	15014	-3.27048
NPTXR	8926	-3.27112
AADAT	10	-3.27126
PSMB3	10489	-3.27438
HEXB	5573	-3.27482
XKR9	14824	-3.27492
LOC100506388	7152	-3.27583
RHOF	11099	-3.27675
COX6C	2805	-3.27826
RPAIN	11281	-3.28073
RPL22	11313	-3.28123
USP4	14502	-3.28125
ACYP1	195	-3.28191
PBX1	9441	-3.28781
OAZ2	9122	-3.28903
TSPAN13	14102	-3.28961
SNAI3-AS1	12427	-3.2908
CRHBP	2880	-3.29185
CNTN5	2667	-3.29215
CCDC25	1955	-3.29352
TPTE	13910	-3.29366
F13A1	4170	-3.29482
OBSL1	9125	-3.29672
NFIX	8728	-3.29765
SH3BP1	11915	-3.30052
GUK1	5410	-3.30116
PRKCB	10351	-3.30227
COX19	2795	-3.30293
NRCAM	8961	-3.30319
GDI2	4945	-3.30339
OPTN	9176	-3.30396
PLEKHO1	9959	-3.30409
NXPH1	9106	-3.30549
SULT1A2	12962	-3.30557
SRF	12724	-3.30559
ADAM17	204	-3.30575
NARFL	8517	-3.30641
SLC22A10	12068	-3.30797
TRMT1	14031	-3.30833
ZNF304	15211	-3.3087
SETD1A	11838	-3.30887
HDDC3	5519	-3.31017
DBNDD1	3171	-3.31069
SNF8	12446	-3.31172
HDAC9	5516	-3.31278
GPATCH1	5179	-3.31487
ACSL3	152	-3.31656
RPS6KA3	11405	-3.31682
AK6	388	-3.31712
PDZRN4	9628	-3.31762
PIP4K2B	9838	-3.31811
NDUFB2	8628	-3.31864
CAPN1	1794	-3.31999
MED27	7819	-3.32016
HIGD1A	5600	-3.32074
TMX3	13766	-3.321
PELO	9643	-3.3228
DCTN2	3217	-3.32299
TRO	14052	-3.32299
NDUFV2	8648	-3.3241
UQCRC1	14446	-3.32571
CCNB1IP1	2023	-3.32643
RNF157	11203	-3.32676
CHST1	2452	-3.32786
BTBD9	1399	-3.32816
LIG4	6898	-3.32892
HSPA1L	5849	-3.3291
SLAMF8	12017	-3.32944
FRG1BP	4722	-3.33001
RIT2	11146	-3.33004
PFKM	9682	-3.33252
ELP1	3913	-3.33514
UBE2Z	14330	-3.33559
RAB11FIP5	10696	-3.33658
PPM1F	10199	-3.33676
MRPS2	8213	-3.33692
KALRN	6303	-3.33866
PCBP1	9451	-3.33882
C1orf123	1537	-3.33979
PNKD	10033	-3.3399
SMARCC2	12354	-3.34001
AP1M1	642	-3.3405
AGAP1	324	-3.34197
ASTN1	944	-3.34309
OSTF1	9269	-3.34438
TMEM178A	13605	-3.34546
SEMA5B	11772	-3.346
LRFN2	7360	-3.34619
MIGA1	7971	-3.34632
ELP5	3917	-3.34768
TBRG4	13217	-3.34906
LOC100288911	7139	-3.34962
EPHA10	4009	-3.35109
TADA2A	13088	-3.3512
RNF4	11238	-3.352
NME1	8823	-3.35311
EIF4ENIF1	3865	-3.35498
ORM1	9243	-3.35519
DPH2	3578	-3.35538
TMEM9	13733	-3.35598
CFL1P1	2363	-3.3561
CCDC87	1992	-3.35734
HDHD5	5526	-3.35753
CARMIL1	1823	-3.35759
FAM171A2	4274	-3.35823
LINC01750	7037	-3.35872
MAP2K5	7620	-3.35935
RGS12	11059	-3.36225
DNAJC19	3501	-3.36276
FLJ42627	4627	-3.36297
ATP5MC2	1029	-3.3637
FAM57A	4366	-3.36382
CLVS2	2598	-3.3645
ANAPC15	519	-3.36514
PMS2P9	10029	-3.36535
ARF3	730	-3.36627
INPP5E	6107	-3.36686
ZFP1	15026	-3.36698
OAT	9120	-3.36742
TRIB3	13969	-3.36837
MTHFR	8304	-3.36855
C2orf80	1602	-3.36897
RBM23	10910	-3.36912
MET	7857	-3.3698
GPAA1	5172	-3.37077
LOC407835	7264	-3.37135
PRC1	10298	-3.37147
LOC100506124	7148	-3.37174
TIMM23	13436	-3.37305
ARL5B	831	-3.37382
PHYHIP	9765	-3.37383
OTUD1	9277	-3.37387
CLBA1	2515	-3.37429
DUSP5P1	3672	-3.37854
OSTN	9271	-3.37862
SF3A3	11857	-3.37909
PJA1	9860	-3.37927
CMSS1	2610	-3.38001
SDF4	11694	-3.38005
KDM4A	6447	-3.38103
ARMC7	845	-3.382
PANK2	9370	-3.38325
MYSM1	8445	-3.38441
CDKL3	2221	-3.385
PSMC3	10498	-3.38689
NPRL2	8921	-3.38798
CTCF	2979	-3.38847
BIVM	1291	-3.39014
STXBP5L	12941	-3.39023
TTI1	14175	-3.39035
RALY	10804	-3.39072
DYNC1I1	3686	-3.39197
GBA2	4910	-3.39242
MYO5B	8427	-3.39262
MAP2K2	7617	-3.39329
ETF1	4103	-3.39359
ELFN2	3888	-3.39453
ASH1L-AS1	920	-3.39558
AMPD2	507	-3.39671
CCL28	2018	-3.39726
LINC01140	7003	-3.39887
HIST1H4H	5661	-3.40252
RPS6KB1	11409	-3.40396
P4HB	9320	-3.40743
PCDHB12	9476	-3.40838
TSR2	14126	-3.40891
MZT2B	8451	-3.40921
AP3M2	655	-3.40971
NGDN	8745	-3.4104
MAP1S	7614	-3.41272
STAU1	12858	-3.41329
ANKK1	544	-3.41363
ADAM20P1	207	-3.41397
LONP1	7329	-3.41486
CNTNAP2	2670	-3.41616
CBY1	1890	-3.41739
PORCN	10140	-3.41783
COPS4	2760	-3.41838
GPM6A	5206	-3.41928
C1QL3	1523	-3.41952
TIPRL	13453	-3.42023
NPEPPS	8899	-3.42032
GLDC	5042	-3.42048
FAM78B	4379	-3.42058
VDAC1	14572	-3.42084
GAK	4845	-3.42148
NEFL	8667	-3.4231
CTXN2	3025	-3.42311
TTLL1	14178	-3.42577
ARMCX3	850	-3.42585
ANXA11	626	-3.42669
CTNND2	2998	-3.42742
GFOD1	4966	-3.42931
MED14OS	7806	-3.42956
GNPDA2	5131	-3.43057
LCMT1	6823	-3.43095
ATG10	969	-3.43097
NDUFB3	8630	-3.43254
WDR13	14700	-3.43335
BAIAP2-AS1	1166	-3.43344
CELF4	2264	-3.43442
CBLL1	1873	-3.43488
VAPA	14550	-3.43508
SYN3	13023	-3.43517
ASS1	941	-3.43643
REEP2	10983	-3.43663
COX15	2792	-3.43771
LOC101926934	7170	-3.43785
SLC24A4	12086	-3.43786
SF3B5	11862	-3.43823
ZFPM2	15045	-3.43935
HPCAL1	5784	-3.43954
FUS	4769	-3.43957
C16orf95	1488	-3.44082
NKIRAS2	8793	-3.44181
PCDHA5	9472	-3.4422
EFL1P1	3786	-3.44323
MORF4L1	8084	-3.44422
UROD	14459	-3.44432
RHEB	11088	-3.44477
MICU3	7957	-3.44557
LINC01003	6988	-3.44595
FMR1	4652	-3.44702
SDHB	11700	-3.44759
ATP6V1F	1060	-3.44807
TSHZ2	14091	-3.44823
LOC645166	7295	-3.44843
STK25	12878	-3.44975
PLXDC1	9997	-3.44985
ARL4C	828	-3.45006
PPP2R5B	10260	-3.45112
CD47	2109	-3.45113
HIST1H4I	5662	-3.45169
CHD5	2397	-3.45255
MEX3B	7887	-3.45284
CDC40	2147	-3.45314
ZC3H7B	14962	-3.4537
ZBTB44	14934	-3.45409
PIKFYVE	9823	-3.4543
TATDN2	13160	-3.45575
NCOA1	8571	-3.45688
MCF2L2	7750	-3.4576
MRPL30	8174	-3.45803
WASF3	14676	-3.45825
CSNK2B	2953	-3.45883
PRDM12	10304	-3.45915
ZNF37BP	15246	-3.45965
PSMD1	10503	-3.4599
TIGAR	13420	-3.46359
VPS29	14617	-3.46656
AGGF1	337	-3.46713
MLLT11	8029	-3.46908
MRPL54	8198	-3.47
AKR1A1	407	-3.4723
RABGGTA	10760	-3.47249
CALM2	1758	-3.47258
MTA3	8281	-3.47281
TSSC4	14129	-3.47328
OSCP1	9260	-3.47338
TSC22D3	14080	-3.47444
PLEKHA5	9934	-3.47486
DYNC1H1	3685	-3.47592
NETO1	8695	-3.47603
LOC729930	7320	-3.47773
BCAS2	1205	-3.47791
NDUFA12	8603	-3.47831
LOC101928068	7183	-3.47992
GPR61	5257	-3.4809
PPIAP30	10178	-3.48151
CYCS	3086	-3.48166
FAM32A	4349	-3.48262
NCOA5	8575	-3.48276
CA10	1687	-3.48331
ACP1	141	-3.48365
PSMD2	10509	-3.48464
TRMT12	14037	-3.48464
GABBR2	4820	-3.48529
AURKAIP1	1097	-3.48585
RNF6	11245	-3.48623
CACNA1F	1719	-3.48671
FH	4574	-3.48697
TUBA1A	14196	-3.48706
PARL	9400	-3.48774
MRPL39	8182	-3.48814
ST6GALNAC4	12816	-3.4904
LZTR1	7530	-3.49073
SENP2	11780	-3.49391
MARS	7698	-3.4943
KCNA2	6340	-3.49568
PCDHB18P	9482	-3.49634
STK16	12873	-3.49723
GSPT1	5351	-3.49787
PGD	9700	-3.49815
SND1	12443	-3.49823
ZMIZ1	15082	-3.49905
PSMD14	10508	-3.50136
CRTAC1	2902	-3.50212
POLR2E	10099	-3.50317
ATP9B	1073	-3.50387
LCOR	6829	-3.50702
FARS2	4426	-3.50708
YIPF3	14865	-3.50782
OPCML	9168	-3.50792
TM7SF3	13498	-3.50884
B4GALT5	1141	-3.51158
NTM	9020	-3.51174
MEPCE	7851	-3.51335
WDR45	14721	-3.51336
SNAPC5	12437	-3.51401
DMAC2	3449	-3.5142
ATP23	1013	-3.51451
GMPR2	5092	-3.51461
MPP2	8113	-3.51501
LINC01296	7013	-3.51605
CLN6	2573	-3.51694
REX1BD	11016	-3.51778
NXPH2	9107	-3.51914
MTFMT	8294	-3.52001
NT5DC3	9015	-3.52088
POLL	10087	-3.52124
KIFC2	6547	-3.52224
HERC2	5557	-3.52368
POPDC3	10138	-3.52427
PRDX3	10313	-3.52486
PRKAB2	10340	-3.52537
PHLDA2	9749	-3.52632
ZC3H15	14956	-3.52942
TUSC1	14229	-3.52979
TFCP2	13338	-3.53175
PLEKHA3	9932	-3.53181
FMNL1	4647	-3.53249
UBE2B	14294	-3.53258
PIGS	9803	-3.53362
ASXL1	946	-3.53441
ARL6IP4	834	-3.5355
ARRB2	870	-3.53769
ITGA11	6210	-3.53779
GGNBP2	4984	-3.53992
BSN	1383	-3.54026
ANKLE2	545	-3.54044
VPS16	14611	-3.54086
ARFGEF1	737	-3.54094
FOXJ3	4694	-3.54144
ALDH1L2	433	-3.54358
MED13L	7804	-3.54641
MLXIP	8036	-3.54643
ARTN	886	-3.54666
SYT1	13050	-3.5485
SLC17A7	12051	-3.54878
CHRM1	2439	-3.54897
MYBBP1A	8372	-3.55207
LOC728554	7307	-3.55268
ATP5MC3	1030	-3.55289
GTF3C1	5389	-3.55654
ZBTB22	14920	-3.55674
CYP2E1	3106	-3.55675
KHDRBS1	6464	-3.55678
ZDHHC4	15002	-3.55736
NOP16	8865	-3.55887
ANAPC4	522	-3.55999
TANGO6	13124	-3.56009
UTP3	14531	-3.56086
GMPPA	5089	-3.56283
C3orf14	1608	-3.56342
ATAD3B	953	-3.56372
STMN2	12892	-3.56402
STX5	12933	-3.56436
TSPOAP1	14119	-3.56544
TRMT1L	14039	-3.56687
MAP2K1	7616	-3.56704
CLPX	2584	-3.5672
TCEAL3	13237	-3.56762
SLC16A7	12045	-3.56776
LINS1	7063	-3.56791
SIRPB1	11992	-3.56917
SELENOW	11755	-3.56922
MED6	7825	-3.57057
SH2D2A	11907	-3.5713
ZFP82	15040	-3.57154
MED22	7814	-3.57228
FBXO25	4477	-3.57432
DLD	3426	-3.57563
NHP2	8754	-3.57584
TMEM250	13665	-3.57662
MOB2	8063	-3.57667
TMLHE	13745	-3.57811
MRM2	8145	-3.57859
CTSK	3013	-3.57876
SELENOO	11751	-3.57921
ASB5	906	-3.5794
MTX1	8336	-3.58004
NCOR2	8580	-3.58179
ALPL	479	-3.58211
MPHOSPH6	8104	-3.58248
C11orf74	1444	-3.58318
COMMD1	2737	-3.5836
OR2L8	9201	-3.5841
C6orf106	1636	-3.58506
MIEF1	7962	-3.5864
THAP3	13374	-3.58742
SCN2A	11651	-3.58806
ATP5MG	1034	-3.58828
STK35	12883	-3.58932
NEPRO	8692	-3.58981
KYAT1	6739	-3.58988
LINC00680	6966	-3.59004
RFC4	11023	-3.59138
FAM167B	4269	-3.59232
PRELID1	10318	-3.59279
ARHGAP26	757	-3.59418
SPRYD7	12691	-3.59624
GNAQ	5104	-3.59721
BOLA3-AS1	1336	-3.59738
NDUFB11	8627	-3.59818
MEIS3	7846	-3.59829
RLF	11149	-3.59909
LOC341056	7245	-3.60104
ARMC10	841	-3.60106
FITM2	4595	-3.60188
CNEP1R1	2623	-3.60233
SPON2	12667	-3.60327
CSGALNACT2	2938	-3.60338
GPC1	5189	-3.60504
C21orf2	1570	-3.60785
OTUD3	9278	-3.60818
PRPH2	10412	-3.60819
ABCC5	46	-3.60852
PDPK1	9609	-3.61228
UBE2MP1	14316	-3.61429
ATP6V1G2	1062	-3.61509
RFPL2	11031	-3.61624
C15orf61	1475	-3.61718
CLN3	2571	-3.6173
FBXO28	4479	-3.61785
SYBU	13009	-3.62014
SELENOI	11747	-3.62118
LONRF1	7331	-3.62135
NIT1	8780	-3.62141
SRSF2	12757	-3.62322
HMGA1	5713	-3.62413
PHOSPHO2	9757	-3.62535
SDHA	11695	-3.62539
PRSS2	10451	-3.62589
CRY2	2908	-3.62701
NUDT14	9050	-3.62796
GEMIN7	4957	-3.62861
PDZD7	9625	-3.62886
PPP2R1A	10250	-3.62991
USP21	14481	-3.62993
CTAGE7P	2972	-3.63147
EPHA3	4010	-3.63179
ADAT1	237	-3.63276
VPS72	14636	-3.63363
DHRS7	3370	-3.6341
BLMH	1295	-3.6345
KCTD8	6434	-3.6347
LEFTY1	6849	-3.63652
CNOT2	2643	-3.63676
PCNP	9516	-3.63806
AGPAT3	346	-3.64004
ANXA6	633	-3.6405
LRRC57	7419	-3.64084
ZNF780A	15528	-3.64164
C11orf87	1446	-3.64218
WDR37	14715	-3.64286
TPK1	13887	-3.64293
UNC80	14424	-3.64437
ENPP5	3977	-3.64533
ATG4B	980	-3.65006
KIAA1217	6494	-3.65106
OR2M1P	9202	-3.65134
LOC100507507	7162	-3.6519
FAM219B	4332	-3.65203
POU6F1	10151	-3.65215
DUSP11	3657	-3.65217
RRP15	11442	-3.65224
ACACA	97	-3.6528
NF2	8713	-3.65313
GABRA1	4826	-3.65359
CAMSAP2	1783	-3.65405
MYO1C	8421	-3.65488
SLC25A22	12101	-3.65532
MIA3	7944	-3.65588
HCCS	5488	-3.65743
ZDHHC3	15001	-3.65944
CCDC30	1959	-3.65955
RUFY2	11500	-3.66048
LRRTM3	7447	-3.66142
FN3KRP	4655	-3.66254
FAM50B	4363	-3.66324
LDOC1	6845	-3.66431
AMZ2	513	-3.66433
MORN1	8086	-3.6646
NKD2	8790	-3.6646
HNRNPUL2	5764	-3.66724
NOL4	8852	-3.66726
ATP6V1A	1054	-3.66771
CACNB2	1727	-3.67056
C11orf58	1439	-3.67431
MED8	7827	-3.67462
LINC01128	7000	-3.67482
RTN4RL2	11491	-3.67597
BTBD2	1394	-3.67761
NAP1L1	8503	-3.67766
NDUFAF4	8619	-3.6789
CCAR2	1896	-3.67962
UPK3A	14434	-3.68114
ZADH2	14897	-3.6833
NUBPL	9038	-3.68353
SMARCB1	12352	-3.68481
C20orf196	1566	-3.68531
SDK1	11703	-3.68538
MAZ	7718	-3.68627
ARMC9	847	-3.68786
LOC100130264	7117	-3.68939
RBM5	10929	-3.69057
PRADC1	10290	-3.69117
BCKDHA	1213	-3.69301
RMI2	11157	-3.69373
KCNQ2	6406	-3.69502
XPA	14825	-3.69595
PRRT4	10446	-3.69635
CISD1	2492	-3.69678
XYLT1	14845	-3.69701
PSMB5	10491	-3.69831
SH3GL1	11922	-3.69841
TCEAL6	13240	-3.69852
MOK	8076	-3.69854
PSMA5	10483	-3.69864
CXCL14	3054	-3.7021
AP5B1	661	-3.70331
FBXW11	4501	-3.70401
USP28	14487	-3.70553
FREM3	4720	-3.7067
MREG	8134	-3.70784
GON4L	5161	-3.70875
PPP1R12C	10216	-3.70875
CIC	2480	-3.70971
AGAP3	328	-3.70986
CYP2R1	3108	-3.71452
PLEKHA2	9931	-3.71485
ST6GAL1	12812	-3.71523
NR2F1-AS1	8945	-3.71527
SLC1A1	12059	-3.71534
RHCG	11087	-3.71617
OCEL1	9127	-3.71632
SRP19	12735	-3.71869
MACROD1	7540	-3.71905
PWP2	10644	-3.71938
CDK20	2204	-3.72087
DPP10-AS1	3588	-3.72351
USF3	14465	-3.72411
ANKH	541	-3.72451
AKR7A2P1	414	-3.72597
C12orf29	1452	-3.72629
GSTO1	5364	-3.7268
CCDC51	1967	-3.72735
ERCC2	4049	-3.72808
SHC2	11941	-3.72823
FBXO31	4482	-3.72841
SMKR1	12403	-3.72884
CGREF1	2372	-3.72918
SLC8A2	12291	-3.73027
TSNAX	14096	-3.73108
PELI3	9642	-3.73197
UNC13A	14412	-3.73337
GPATCH3	5183	-3.73561
MTR	8325	-3.73827
ABCF1	54	-3.73909
SUMO1	12968	-3.74079
ZFYVE28	15056	-3.74096
ATP9A	1072	-3.7418
LYNX1	7507	-3.743
NPAS1	8889	-3.74383
TNK2	13799	-3.74552
MUM1L1	8350	-3.74684
FOXRED2	4710	-3.74914
RASGRF2	10860	-3.74978
SART3	11587	-3.75014
OLFM4	9153	-3.75088
DHX8	3389	-3.7513
AKAP11	394	-3.7518
ATP6V0CP3	1049	-3.75263
GPI	5202	-3.75322
PRSS3P2	10458	-3.75402
RMDN3	11155	-3.75557
TRIM44	13997	-3.75669
PGBD4	9698	-3.75747
EXOC3L2	4136	-3.75869
GRPR	5336	-3.76291
MYO19	8419	-3.76464
IFT57	5977	-3.76525
FXYD6	4787	-3.76591
SKIV2L	12009	-3.76613
ZNF827	15556	-3.76646
POLR2K	10106	-3.76986
GPATCH4	5184	-3.77189
MUT	8353	-3.77197
SMDT1	12371	-3.77375
ARMC5	843	-3.77393
ERI3	4065	-3.77513
FASTKD5	4435	-3.77549
TYW5	14269	-3.77635
FEM1B	4529	-3.7765
ODC1	9132	-3.77709
TUB	14195	-3.77733
RIPPLY2	11143	-3.77763
PHTF2	9762	-3.77892
COX8A	2811	-3.77918
HECW2	5544	-3.78445
TOMM5	13838	-3.78672
RNF19A	11216	-3.78688
SLN	12328	-3.78703
MRFAP1	8135	-3.78891
UBE3B	14332	-3.78944
IGFBP6	5994	-3.79088
DCK	3202	-3.79282
PPP2R3C	10258	-3.7929
GHITM	4998	-3.79297
RPL38	11343	-3.79565
GSDME	5343	-3.79618
DNAJA3	3478	-3.7964
TRMT10C	14034	-3.79658
PHLDB2	9752	-3.7981
PGAM1	9688	-3.79899
STXBP1	12937	-3.79975
NELFB	8682	-3.80246
BEGAIN	1252	-3.80267
LOC389705	7249	-3.80504
BLVRA	1302	-3.80597
NRSN2	8982	-3.80613
ADGRL1	269	-3.80631
TMEM186	13617	-3.80722
TRABD2A	13920	-3.80825
PDRG1	9612	-3.80863
ENDOV	3959	-3.80888
SLC25A11	12090	-3.80947
RPP40	11364	-3.81005
CGGBP1	2369	-3.81066
AP1S1	643	-3.81163
EDRF1	3754	-3.81263
NXPH3	9108	-3.8142
MRPL36	8179	-3.81653
BICD1	1278	-3.81733
CAPS2	1808	-3.81791
GTDC1	5370	-3.81803
[truncated: 2,165 more rows]
